# Supplementary material for: Population-oriented health promotion and disease prevention interventions in primary healthcare: a scoping review of reviews
Source: BMC Prim Care. 2026 Apr 22;27:154. doi: 10.1186/s12875-026-03337-y (PMC13104254; doi:10.1186/s12875-026-03337-y)
Supplement: Supplementary file 1 — Supplementary Material 1. [file 12875_2026_3337_MOESM1_ESM.xlsx]

## Sheet: All data
INFORMATION ABOUT REVIEW	Study ID	Title	Aim of review	Type of review	Databases sourced and searched in review	Time range of database search in review	Target Area number	Target Area	Number of articles from the review relevant to target area	INFORMATION ABOUT ARTICLES IN RESULTS OF REVIEW	First author	Publication year	Study design	Country	Target group 1	Target group 2	Target group 3	Target group 4	Number of target groups	Children≤5	Children>5	Adults	Older adults	General Population	Pregnant/Postpartum	Women	Men	Caregivers	Minority Group	Migrant	Risk group	Type of risk group	Description of intervention	Number of intervention components	Screening	Physical Activity	Counselling/Education	Practical Support	Reminder	Inspiration/Support	Media	Skills Training	Vaccination	Mobilisation	Social Activity	Referral/Invitation	Incentive	Pharmacology/Nutrition	Other
	Alageel 2017	Multiple health behaviour change interventions for primary prevention of cardiovascular disease in primary care: systematic review and meta-analysis	To evaluate the effectiveness of multiple health behaviour change (MHBC) interventions on cardiovascular disease (CVD) risk and CVD risk factors; the study also evaluated associations of theoretical frameworks and intervention components with intervention effectiveness	Systematic review	Medline, EMBASE, PsycINFO and CENTRAL	2006-2017	1	Cardiovascular disease / Diabetes	13		Avram	2011	RCT	Romania	Adults	Elderly			2			1	1								1	CVD	Diet and physical activity, face to face and telephone sessions, 21 sessions, face to face session: 30 minutes. Behavioral change techniques: goal setting (behavior), credible source.	1			1
	Alageel 2017	Multiple health behaviour change interventions for primary prevention of cardiovascular disease in primary care: systematic review and meta-analysis	To evaluate the effectiveness of multiple health behaviour change (MHBC) interventions on cardiovascular disease (CVD) risk and CVD risk factors; the study also evaluated associations of theoretical frameworks and intervention components with intervention effectiveness	Systematic review	Medline, EMBASE, PsycINFO and CENTRAL	2006-2017	1	Cardiovascular disease / Diabetes	13		Baron	1990	RCT	UK	Adults + Men + Women				1			1				1	1						Diet mainly, physical activity, alcohol and smoking, face to face, group sessions and written materials, 30 minutes. Behavioral change techniques: information about health consequences, credible source.	1			1
	Alageel 2017	Multiple health behaviour change interventions for primary prevention of cardiovascular disease in primary care: systematic review and meta-analysis	To evaluate the effectiveness of multiple health behaviour change (MHBC) interventions on cardiovascular disease (CVD) risk and CVD risk factors; the study also evaluated associations of theoretical frameworks and intervention components with intervention effectiveness	Systematic review	Medline, EMBASE, PsycINFO and CENTRAL	2006-2017	1	Cardiovascular disease / Diabetes	13		Brett	2012	RCT	Australia	Men + Women + Adults				1			1				1	1						Diet, physical activity and smoking, face to face, 5 sessions. Behavioral change techniques: goal setting (behavior), goal setting (outcomes), feedback on outcomes of behavior.	1			1
	Alageel 2017	Multiple health behaviour change interventions for primary prevention of cardiovascular disease in primary care: systematic review and meta-analysis	To evaluate the effectiveness of multiple health behaviour change (MHBC) interventions on cardiovascular disease (CVD) risk and CVD risk factors; the study also evaluated associations of theoretical frameworks and intervention components with intervention effectiveness	Systematic review	Medline, EMBASE, PsycINFO and CENTRAL	2006-2017	1	Cardiovascular disease / Diabetes	13		Hardcastle	2013	RCT	UK	Women + Men + Adults + Risk: CVD				1			1				1	1				1	CVD	Diet and physical activity, face to face, 5 sessions, 20-30 minutes. Behavioral change techniques: goal setting (behavior), review behavior goals, pros and cons.	1			1
	Alageel 2017	Multiple health behaviour change interventions for primary prevention of cardiovascular disease in primary care: systematic review and meta-analysis	To evaluate the effectiveness of multiple health behaviour change (MHBC) interventions on cardiovascular disease (CVD) risk and CVD risk factors; the study also evaluated associations of theoretical frameworks and intervention components with intervention effectiveness	Systematic review	Medline, EMBASE, PsycINFO and CENTRAL	2006-2017	1	Cardiovascular disease / Diabetes	13		Harting	2006	RCT	Netherlands	Men + Risk: CVD	Women + Risk: CVD			2							1	1				1	CVD	Diet, physical activity and smoking, face to face, telephone sessions and written materials. Behavioral change techniques: goal setting (behavior), action planning, credible source, pharmacological support.	2			1											1
	Alageel 2017	Multiple health behaviour change interventions for primary prevention of cardiovascular disease in primary care: systematic review and meta-analysis	To evaluate the effectiveness of multiple health behaviour change (MHBC) interventions on cardiovascular disease (CVD) risk and CVD risk factors; the study also evaluated associations of theoretical frameworks and intervention components with intervention effectiveness	Systematic review	Medline, EMBASE, PsycINFO and CENTRAL	2006-2017	1	Cardiovascular disease / Diabetes	13		Knutsen	1991	RCT	Norway	Men + Women + Adults				1			1				1	1						Diet, physical activity, smoking, face to face and telephone sessions, 8 sessions. Behavioral change techniques: goal setting (behavior), instructions on how to perform a behavior, information about health consequences, demonstration of the behavior, credible source.	1			1
	Alageel 2017	Multiple health behaviour change interventions for primary prevention of cardiovascular disease in primary care: systematic review and meta-analysis	To evaluate the effectiveness of multiple health behaviour change (MHBC) interventions on cardiovascular disease (CVD) risk and CVD risk factors; the study also evaluated associations of theoretical frameworks and intervention components with intervention effectiveness	Systematic review	Medline, EMBASE, PsycINFO and CENTRAL	2006-2017	1	Cardiovascular disease / Diabetes	13		KranjÄeviÄ‡	2014	RCT	Croatia	Men + Adults	Women + Adults			2			1				1	1						Diet and physical activity, face to face and written materials, 5 sessions. Behavioral change techniques: Goal setting (outcomes), monitoring of behavior by others without feedback, credible source.	1			1
	Alageel 2017	Multiple health behaviour change interventions for primary prevention of cardiovascular disease in primary care: systematic review and meta-analysis	To evaluate the effectiveness of multiple health behaviour change (MHBC) interventions on cardiovascular disease (CVD) risk and CVD risk factors; the study also evaluated associations of theoretical frameworks and intervention components with intervention effectiveness	Systematic review	Medline, EMBASE, PsycINFO and CENTRAL	2006-2017	1	Cardiovascular disease / Diabetes	13		Lakerveld	2013	RCT	Netherlands	Men + Women + Adults				1			1				1	1						Diet, physical activity and smoking, face to face and phone sessions, 9 sessions, face to face sessions: 30 minutes. Behavioral change techniques: problem solving, discrepancy between current behavior and goal.	1			1
	Alageel 2017	Multiple health behaviour change interventions for primary prevention of cardiovascular disease in primary care: systematic review and meta-analysis	To evaluate the effectiveness of multiple health behaviour change (MHBC) interventions on cardiovascular disease (CVD) risk and CVD risk factors; the study also evaluated associations of theoretical frameworks and intervention components with intervention effectiveness	Systematic review	Medline, EMBASE, PsycINFO and CENTRAL	2006-2017	1	Cardiovascular disease / Diabetes	13		Ma	2009	RCT	USA	Men + Women + Elderly + Adults + Risk: CVD				1			1	1			1	1				1	CVD	Physical activity, diet, stress reduction, face to face, 8-10 sessions, 30-60 minutes. Behavioral change techniques: goal setting (behavior), problem solving, review outcome goals, credible source, pharmacological support, reduced negative emotions.	2			1											1
	Alageel 2017	Multiple health behaviour change interventions for primary prevention of cardiovascular disease in primary care: systematic review and meta-analysis	To evaluate the effectiveness of multiple health behaviour change (MHBC) interventions on cardiovascular disease (CVD) risk and CVD risk factors; the study also evaluated associations of theoretical frameworks and intervention components with intervention effectiveness	Systematic review	Medline, EMBASE, PsycINFO and CENTRAL	2006-2017	1	Cardiovascular disease / Diabetes	13		Meland	1997	RCT	Norway	Men + Adults				1			1					1						Diet, smoking and physical activity, face to face and written materials, 4 sessions. Behavioral change techniques: behavioral contract, self-monitoring of behavior, graded tasks, credible source, reduce negative emotions.	1			1
	Alageel 2017	Multiple health behaviour change interventions for primary prevention of cardiovascular disease in primary care: systematic review and meta-analysis	To evaluate the effectiveness of multiple health behaviour change (MHBC) interventions on cardiovascular disease (CVD) risk and CVD risk factors; the study also evaluated associations of theoretical frameworks and intervention components with intervention effectiveness	Systematic review	Medline, EMBASE, PsycINFO and CENTRAL	2006-2017	1	Cardiovascular disease / Diabetes	13		OXCHECK study group	1995	RCT	UK	Men + Women + Adults				1			1				1	1						Diet, smoking and physical activity, face to face, initial session: 45-60 minutes, following session: 10-20 minutes. Behavioral change techniques: goal setting (outcomes), feedback on outcomes of behavior, credible source.	1			1
	Alageel 2017	Multiple health behaviour change interventions for primary prevention of cardiovascular disease in primary care: systematic review and meta-analysis	To evaluate the effectiveness of multiple health behaviour change (MHBC) interventions on cardiovascular disease (CVD) risk and CVD risk factors; the study also evaluated associations of theoretical frameworks and intervention components with intervention effectiveness	Systematic review	Medline, EMBASE, PsycINFO and CENTRAL	2006-2017	1	Cardiovascular disease / Diabetes	13		Tiessen	2012	RCT	Netherlands	Adult	Elderly			2			1	1								1	CVD	Physical activity, diet and smoking, face to face, 7 sessions, first session: 20 minutes, other sessions based on patient preference. Behavioral change techniques: feedback on behavior, self-monitoring of behavior, self-monitoring of outcomes of behavior, information about health consequences.	1			1
	Alageel 2017	Multiple health behaviour change interventions for primary prevention of cardiovascular disease in primary care: systematic review and meta-analysis	To evaluate the effectiveness of multiple health behaviour change (MHBC) interventions on cardiovascular disease (CVD) risk and CVD risk factors; the study also evaluated associations of theoretical frameworks and intervention components with intervention effectiveness	Systematic review	Medline, EMBASE, PsycINFO and CENTRAL	2006-2017	1	Cardiovascular disease / Diabetes	13		Wood	1994	RCT	UK	Men + Adults	Caregivers			2			1					1	1					Smoking, weight, diet, physical activity, alcohol, face to face and written materials, first session: 90 minutes. Behavioral change techniques: goal setting (behavior), feedback on outcomes of behavior, information about health consequences, social comparison, credible source.	1			1
	Ashenden 1997	A systematic review of the effectiveness of promoting lifestyle change in general practice	This study aimed to examine how effective lifestyle advice provided by GPs is in changing patient behaviour. The following four areas of behaviour were examined: smoking, alcohol consumption, diet, and exercise.	Systematic review	Medline, Psychlit, Sociofile, Cinahl, EMBASE, Drug	Inception- 1995	1	Cardiovascular disease / Diabetes	28		Anderson	1992	RCT	UK	Men + Risk: Alcohol				1								1				1	Alcohol	Brief and advice for alcohol consumption	1			1
	Ashenden 1997	A systematic review of the effectiveness of promoting lifestyle change in general practice	This study aimed to examine how effective lifestyle advice provided by GPs is in changing patient behaviour. The following four areas of behaviour were examined: smoking, alcohol consumption, diet, and exercise.	Systematic review	Medline, Psychlit, Sociofile, Cinahl, EMBASE, Drug	Inception- 1995	1	Cardiovascular disease / Diabetes	28		Demers	1990	RCT	USA	Risk: Tobacco				1												1	Tobacco	Brief advice for smoking cessation	1			1
	Ashenden 1997	A systematic review of the effectiveness of promoting lifestyle change in general practice	This study aimed to examine how effective lifestyle advice provided by GPs is in changing patient behaviour. The following four areas of behaviour were examined: smoking, alcohol consumption, diet, and exercise.	Systematic review	Medline, Psychlit, Sociofile, Cinahl, EMBASE, Drug	Inception- 1995	1	Cardiovascular disease / Diabetes	28		Graham- Clarke	1994	RCT	Australia	Adults + Risk: CVD				1			1									1	CVD	Brief and advice for physical activity	1			1
	Ashenden 1997	A systematic review of the effectiveness of promoting lifestyle change in general practice	This study aimed to examine how effective lifestyle advice provided by GPs is in changing patient behaviour. The following four areas of behaviour were examined: smoking, alcohol consumption, diet, and exercise.	Systematic review	Medline, Psychlit, Sociofile, Cinahl, EMBASE, Drug	Inception- 1995	1	Cardiovascular disease / Diabetes	28		Haug	1994	RCT	Norway	Women + Risk: Tobacco	Pregnant / Postpartum + Risk: Tobacco			2						1	1					1	Tobacco	Intensive advice for smoking cessation	1			1
	Ashenden 1997	A systematic review of the effectiveness of promoting lifestyle change in general practice	This study aimed to examine how effective lifestyle advice provided by GPs is in changing patient behaviour. The following four areas of behaviour were examined: smoking, alcohol consumption, diet, and exercise.	Systematic review	Medline, Psychlit, Sociofile, Cinahl, EMBASE, Drug	Inception- 1995	1	Cardiovascular disease / Diabetes	28		Heather	1987	RCT	UK	Risk: Alcohol				1												1	Alcohol	Brief and intensive advice for alcohol consumption	1			1
	Ashenden 1997	A systematic review of the effectiveness of promoting lifestyle change in general practice	This study aimed to examine how effective lifestyle advice provided by GPs is in changing patient behaviour. The following four areas of behaviour were examined: smoking, alcohol consumption, diet, and exercise.	Systematic review	Medline, Psychlit, Sociofile, Cinahl, EMBASE, Drug	Inception- 1995	1	Cardiovascular disease / Diabetes	28		Hollis	1993	RCT	USA	Risk: Tobacco				1												1	Tobacco	Brief advice for smoking cessation	1			1
	Ashenden 1997	A systematic review of the effectiveness of promoting lifestyle change in general practice	This study aimed to examine how effective lifestyle advice provided by GPs is in changing patient behaviour. The following four areas of behaviour were examined: smoking, alcohol consumption, diet, and exercise.	Systematic review	Medline, Psychlit, Sociofile, Cinahl, EMBASE, Drug	Inception- 1995	1	Cardiovascular disease / Diabetes	28		Jamrozik	1984	RCT	UK	Risk: Tobacco				1												1	Tobacco	Brief advice for smoking cessation	1			1
	Ashenden 1997	A systematic review of the effectiveness of promoting lifestyle change in general practice	This study aimed to examine how effective lifestyle advice provided by GPs is in changing patient behaviour. The following four areas of behaviour were examined: smoking, alcohol consumption, diet, and exercise.	Systematic review	Medline, Psychlit, Sociofile, Cinahl, EMBASE, Drug	Inception- 1995	1	Cardiovascular disease / Diabetes	28		Lewis	1993	RCT	USA	Adults				1			1											Brief and advice for physical activity	1			1
	Ashenden 1997	A systematic review of the effectiveness of promoting lifestyle change in general practice	This study aimed to examine how effective lifestyle advice provided by GPs is in changing patient behaviour. The following four areas of behaviour were examined: smoking, alcohol consumption, diet, and exercise.	Systematic review	Medline, Psychlit, Sociofile, Cinahl, EMBASE, Drug	Inception- 1995	1	Cardiovascular disease / Diabetes	28		Logsdon	1989	RCT	USA	Risk: Tobacco + Alcohol				1												1	Tobacco + Alcohol	Brief advice for smoking cessation, physical activity alcohol consumtion and diet	1			1
	Ashenden 1997	A systematic review of the effectiveness of promoting lifestyle change in general practice	This study aimed to examine how effective lifestyle advice provided by GPs is in changing patient behaviour. The following four areas of behaviour were examined: smoking, alcohol consumption, diet, and exercise.	Systematic review	Medline, Psychlit, Sociofile, Cinahl, EMBASE, Drug	Inception- 1995	1	Cardiovascular disease / Diabetes	28		McDowell	1985	RCT	Canada	Risk: Tobacco				1												1	Tobacco	Brief advice and intensive advice for smoking cessation	1			1
	Ashenden 1997	A systematic review of the effectiveness of promoting lifestyle change in general practice	This study aimed to examine how effective lifestyle advice provided by GPs is in changing patient behaviour. The following four areas of behaviour were examined: smoking, alcohol consumption, diet, and exercise.	Systematic review	Medline, Psychlit, Sociofile, Cinahl, EMBASE, Drug	Inception- 1995	1	Cardiovascular disease / Diabetes	28		Page	1986	RCT	Canada	Adults + Risk: Tobacco				1			1									1	Tobacco	Brief advice for smoking cessation	1			1
	Ashenden 1997	A systematic review of the effectiveness of promoting lifestyle change in general practice	This study aimed to examine how effective lifestyle advice provided by GPs is in changing patient behaviour. The following four areas of behaviour were examined: smoking, alcohol consumption, diet, and exercise.	Systematic review	Medline, Psychlit, Sociofile, Cinahl, EMBASE, Drug	Inception- 1995	1	Cardiovascular disease / Diabetes	28		Porter	1972	RCT	UK	Risk: Tobacco				1												1	Tobacco	Brief advice for smoking cessation	1			1
	Ashenden 1997	A systematic review of the effectiveness of promoting lifestyle change in general practice	This study aimed to examine how effective lifestyle advice provided by GPs is in changing patient behaviour. The following four areas of behaviour were examined: smoking, alcohol consumption, diet, and exercise.	Systematic review	Medline, Psychlit, Sociofile, Cinahl, EMBASE, Drug	Inception- 1995	1	Cardiovascular disease / Diabetes	28		Richmond	1986	RCT	Australia	Adults + Risk: Tobacco				1			1									1	Tobacco	Intensive advice for smoking cessation	1			1
	Ashenden 1997	A systematic review of the effectiveness of promoting lifestyle change in general practice	This study aimed to examine how effective lifestyle advice provided by GPs is in changing patient behaviour. The following four areas of behaviour were examined: smoking, alcohol consumption, diet, and exercise.	Systematic review	Medline, Psychlit, Sociofile, Cinahl, EMBASE, Drug	Inception- 1995	1	Cardiovascular disease / Diabetes	28		Romelsjo	1989	RCT	Sweden	Risk: Alcohol				1												1	Alcohol	Brief and intensive advice for alcohol consumption	1			1
	Ashenden 1997	A systematic review of the effectiveness of promoting lifestyle change in general practice	This study aimed to examine how effective lifestyle advice provided by GPs is in changing patient behaviour. The following four areas of behaviour were examined: smoking, alcohol consumption, diet, and exercise.	Systematic review	Medline, Psychlit, Sociofile, Cinahl, EMBASE, Drug	Inception- 1995	1	Cardiovascular disease / Diabetes	28		Russel	1979	RCT	UK	Risk: Tobacco				1												1	Tobacco	Brief advice for smoking cessation	1			1
	Ashenden 1997	A systematic review of the effectiveness of promoting lifestyle change in general practice	This study aimed to examine how effective lifestyle advice provided by GPs is in changing patient behaviour. The following four areas of behaviour were examined: smoking, alcohol consumption, diet, and exercise.	Systematic review	Medline, Psychlit, Sociofile, Cinahl, EMBASE, Drug	Inception- 1995	1	Cardiovascular disease / Diabetes	28		Russel	1983	RCT	UK	Risk: Tobacco				1												1	Tobacco	Brief advice for smoking cessation	1			1
	Ashenden 1997	A systematic review of the effectiveness of promoting lifestyle change in general practice	This study aimed to examine how effective lifestyle advice provided by GPs is in changing patient behaviour. The following four areas of behaviour were examined: smoking, alcohol consumption, diet, and exercise.	Systematic review	Medline, Psychlit, Sociofile, Cinahl, EMBASE, Drug	Inception- 1995	1	Cardiovascular disease / Diabetes	28		Scott	1990	RCT	UK	Women + Risk: Alcohol				1							1					1	Alcohol	Brief and advice for alcohol consumption	1			1
	Ashenden 1997	A systematic review of the effectiveness of promoting lifestyle change in general practice	This study aimed to examine how effective lifestyle advice provided by GPs is in changing patient behaviour. The following four areas of behaviour were examined: smoking, alcohol consumption, diet, and exercise.	Systematic review	Medline, Psychlit, Sociofile, Cinahl, EMBASE, Drug	Inception- 1995	1	Cardiovascular disease / Diabetes	28		Secker- Walker	1990	RCT	USA	Risk: Tobacco				1												1	Tobacco	Brief advice for smoking cessation	1			1
	Ashenden 1997	A systematic review of the effectiveness of promoting lifestyle change in general practice	This study aimed to examine how effective lifestyle advice provided by GPs is in changing patient behaviour. The following four areas of behaviour were examined: smoking, alcohol consumption, diet, and exercise.	Systematic review	Medline, Psychlit, Sociofile, Cinahl, EMBASE, Drug	Inception- 1995	1	Cardiovascular disease / Diabetes	28		Segnan	1991	RCT	Italy	Risk: Tobacco				1												1	Tobacco	Brief advice and intensive advice for smoking cessation	1			1
	Ashenden 1997	A systematic review of the effectiveness of promoting lifestyle change in general practice	This study aimed to examine how effective lifestyle advice provided by GPs is in changing patient behaviour. The following four areas of behaviour were examined: smoking, alcohol consumption, diet, and exercise.	Systematic review	Medline, Psychlit, Sociofile, Cinahl, EMBASE, Drug	Inception- 1995	1	Cardiovascular disease / Diabetes	28		Slama	1990	RCT	Australia	Risk: Tobacco				1												1	Tobacco	Brief advice for smoking cessation	1			1
	Ashenden 1997	A systematic review of the effectiveness of promoting lifestyle change in general practice	This study aimed to examine how effective lifestyle advice provided by GPs is in changing patient behaviour. The following four areas of behaviour were examined: smoking, alcohol consumption, diet, and exercise.	Systematic review	Medline, Psychlit, Sociofile, Cinahl, EMBASE, Drug	Inception- 1995	1	Cardiovascular disease / Diabetes	28		Slama	1995	RCT	France	Risk: Tobacco				1												1	Tobacco	Brief advice for smoking cessation	1			1
	Ashenden 1997	A systematic review of the effectiveness of promoting lifestyle change in general practice	This study aimed to examine how effective lifestyle advice provided by GPs is in changing patient behaviour. The following four areas of behaviour were examined: smoking, alcohol consumption, diet, and exercise.	Systematic review	Medline, Psychlit, Sociofile, Cinahl, EMBASE, Drug	Inception- 1995	1	Cardiovascular disease / Diabetes	28		Stewart	1982	RCT	Canada	Children>5 / Adolescents + Risk: Tobacco	Adults + Risk: Tobacco			2		1	1									1	Tobacco	Brief advice for smoking cessation	1			1
	Ashenden 1997	A systematic review of the effectiveness of promoting lifestyle change in general practice	This study aimed to examine how effective lifestyle advice provided by GPs is in changing patient behaviour. The following four areas of behaviour were examined: smoking, alcohol consumption, diet, and exercise.	Systematic review	Medline, Psychlit, Sociofile, Cinahl, EMBASE, Drug	Inception- 1995	1	Cardiovascular disease / Diabetes	28		Thompson	1988	RCT	USA	Risk: Tobacco				1												1	Tobacco	Brief and intensive advice for smoking cessation	1			1
	Ashenden 1997	A systematic review of the effectiveness of promoting lifestyle change in general practice	This study aimed to examine how effective lifestyle advice provided by GPs is in changing patient behaviour. The following four areas of behaviour were examined: smoking, alcohol consumption, diet, and exercise.	Systematic review	Medline, Psychlit, Sociofile, Cinahl, EMBASE, Drug	Inception- 1995	1	Cardiovascular disease / Diabetes	28		Tomson	1995	RCT	Sweden	Adults + Risk: CVD				1			1									1	CVD	Brief and advice for diet	1			1
	Ashenden 1997	A systematic review of the effectiveness of promoting lifestyle change in general practice	This study aimed to examine how effective lifestyle advice provided by GPs is in changing patient behaviour. The following four areas of behaviour were examined: smoking, alcohol consumption, diet, and exercise.	Systematic review	Medline, Psychlit, Sociofile, Cinahl, EMBASE, Drug	Inception- 1995	1	Cardiovascular disease / Diabetes	28		Vetter	1990	RCT	UK	Elderly + Risk: Tobacco				1				1								1	Tobacco	Brief advice for smoking cessation	1			1
	Ashenden 1997	A systematic review of the effectiveness of promoting lifestyle change in general practice	This study aimed to examine how effective lifestyle advice provided by GPs is in changing patient behaviour. The following four areas of behaviour were examined: smoking, alcohol consumption, diet, and exercise.	Systematic review	Medline, Psychlit, Sociofile, Cinahl, EMBASE, Drug	Inception- 1995	1	Cardiovascular disease / Diabetes	28		Wallace	1988	RCT	UK	Risk: Alcohol				1												1	Alcohol	Brief and intensive advice for alcohol consumption	1			1
	Ashenden 1997	A systematic review of the effectiveness of promoting lifestyle change in general practice	This study aimed to examine how effective lifestyle advice provided by GPs is in changing patient behaviour. The following four areas of behaviour were examined: smoking, alcohol consumption, diet, and exercise.	Systematic review	Medline, Psychlit, Sociofile, Cinahl, EMBASE, Drug	Inception- 1995	1	Cardiovascular disease / Diabetes	28		Wilson	1990	RCT	Australia	Risk: Tobacco				1												1	Tobacco	Brief advice for smoking cessation	1			1
	Ashenden 1997	A systematic review of the effectiveness of promoting lifestyle change in general practice	This study aimed to examine how effective lifestyle advice provided by GPs is in changing patient behaviour. The following four areas of behaviour were examined: smoking, alcohol consumption, diet, and exercise.	Systematic review	Medline, Psychlit, Sociofile, Cinahl, EMBASE, Drug	Inception- 1995	1	Cardiovascular disease / Diabetes	28		Wilson	1982	RCT	Canada	Risk: Tobacco				1												1	Tobacco	Brief advice and intensive advice for smoking cessation	1			1
	Baker 2018	Levels of detection of hypertension in primary medical care and interventions to improve detection: a systematic review of the evidence since 2000	To summarise recent evidence on detection and interventions to improve detection in order to inform policies to improve care.	Systematic review	Medline and Embase	2000-2016	1	Cardiovascular disease / Diabetes	2		Cottrell	2015	Uncontrolled descriptive analysis	England	Risk: CVD				1												1	CVD	Hypertension protocol on diagnosis implemented using telehealth: participants asked to text at least five further blood pressure readings within a week.	1	1
	Baker 2018	Levels of detection of hypertension in primary medical care and interventions to improve detection: a systematic review of the evidence since 2000	To summarise recent evidence on detection and interventions to improve detection in order to inform policies to improve care.	Systematic review	Medline and Embase	2000-2016	1	Cardiovascular disease / Diabetes	2		Hemming	2016	RCT	England	Risk: CVD				1												1	CVD	Nurse-led targeted case finding patients at high risk invited to attend for assessment.	1	1
	Ball 2021	Providing food to patients in primary care to induce weight loss: a systematic literature review	To determine whether providing food to patients in primary care can help to reduce body weight.	Systematic review	CINAHL, MEDLINE, Embase and SCOPUS	Inception-2020	1	Cardiovascular disease / Diabetes	1		Narotzki	2013	RCT	Israel	Elderly				1				1										Participants were provided with three sachets of green tea and a vitamin E supplement daily for 12 weeks, taken in addition to the participants’ usual diet. 3x1.5 g green tea per day (to be brewed in 240 mL water) + 400 IU vitamin E + exercise.	1														1
	Ballesteros 2004	Efficacy of brief interventions for hazardous drinkers in primary care: systematic review and meta-analyses	To update the evidence of brief interventions as applied in the primary care setting.	Systematic review	Medline-Pubmed, PsycINFO, CINAHL, EMBASE, Cochrane Library	Inception- 2003	1	Cardiovascular disease / Diabetes	3		Anderson	1992	RCT	UK	Adult + Men				1			1					1				1	Alcohol	Brief intervention for hazardous drinking, length of follow up = 12 months	1			1
	Ballesteros 2004	Efficacy of brief interventions for hazardous drinkers in primary care: systematic review and meta-analyses	To update the evidence of brief interventions as applied in the primary care setting.	Systematic review	Medline-Pubmed, PsycINFO, CINAHL, EMBASE, Cochrane Library	Inception- 2003	1	Cardiovascular disease / Diabetes	3		Scott	1990	RCT	UK	Adult + Women				1			1					1				1	Alcohol	Brief intervention for hazardous drinking, length of follow up = 12 months	1			1
	Ballesteros 2004	Efficacy of brief interventions for hazardous drinkers in primary care: systematic review and meta-analyses	To update the evidence of brief interventions as applied in the primary care setting.	Systematic review	Medline-Pubmed, PsycINFO, CINAHL, EMBASE, Cochrane Library	Inception- 2003	1	Cardiovascular disease / Diabetes	3		Wallace	1988	RCT	UK	Adults				1			1									1	Alcohol	Brief intervention for hazardous drinking, length of follow up = 12 months	1			1
	Barnes 2015	A systematic review of motivational interviewing for weight loss among adults in primary care	To review randomized controlled trials of motivational interviewing for weight loss in primary care centres	Systematic review	PubMed	Inception- 2014	1	Cardiovascular disease / Diabetes	8		Armit	2009	RCT	NR	Adults				1			1											Motivational interviewing for weight loss, 3 months duration, 60- 75 minutes treatment, 3 months follow up	1			1
	Barnes 2015	A systematic review of motivational interviewing for weight loss among adults in primary care	To review randomized controlled trials of motivational interviewing for weight loss in primary care centres	Systematic review	PubMed	Inception- 2014	1	Cardiovascular disease / Diabetes	8		Cochrane	2012	RCT	NR	Adults				1			1											Motivational interviewing for weight loss, 12 months duration, 360 minutes treatment	1			1
	Barnes 2015	A systematic review of motivational interviewing for weight loss among adults in primary care	To review randomized controlled trials of motivational interviewing for weight loss in primary care centres	Systematic review	PubMed	Inception- 2014	1	Cardiovascular disease / Diabetes	8		Greaves	2008	RCT	NR	Adults + Risk: Overweight				1			1									1	Overweight	Motivational interviewing for weight loss, duration 6 months, 374 minutes treatment	1			1
	Barnes 2015	A systematic review of motivational interviewing for weight loss among adults in primary care	To review randomized controlled trials of motivational interviewing for weight loss in primary care centres	Systematic review	PubMed	Inception- 2014	1	Cardiovascular disease / Diabetes	8		Harris	2012	RCT	NR	Adults				1			1											Motivational interviewing for weight loss, duration 12 months, 540 minutes total	1			1
	Barnes 2015	A systematic review of motivational interviewing for weight loss among adults in primary care	To review randomized controlled trials of motivational interviewing for weight loss in primary care centres	Systematic review	PubMed	Inception- 2014	1	Cardiovascular disease / Diabetes	8		Heinrich	2010	RCT	NR	Adults				1			1											Motivational interviewing for weight loss, duration 24 months, 160 minutes total	1			1
	Barnes 2015	A systematic review of motivational interviewing for weight loss among adults in primary care	To review randomized controlled trials of motivational interviewing for weight loss in primary care centres	Systematic review	PubMed	Inception- 2014	1	Cardiovascular disease / Diabetes	8		Martin	2006, 2008	RCT	NR	Adults + Women + Minority				1			1				1			1				Motivational interviewing for weight loss, provided menus and recipes, duration 6 months, 90 minutes total. Follow up 3, 6 and 12 months.	1			1
	Barnes 2015	A systematic review of motivational interviewing for weight loss among adults in primary care	To review randomized controlled trials of motivational interviewing for weight loss in primary care centres	Systematic review	PubMed	Inception- 2014	1	Cardiovascular disease / Diabetes	8		Vermunt	2011, 2012	RCT	NR	Adults				1			1											Motivational interviewing for weight loss, duration 30 months, 580 minutes total	1			1
	Barnes 2015	A systematic review of motivational interviewing for weight loss among adults in primary care	To review randomized controlled trials of motivational interviewing for weight loss in primary care centres	Systematic review	PubMed	Inception- 2014	1	Cardiovascular disease / Diabetes	8		Williams	2014	RCT	NR	Adults + Women				1			1				1							Motivational interviewing for weight loss, booklet/ newsletter/intake logs with psychoeducational weight loss information, duration 6 months, 195- 300 minutes total	1			1
	Beck 2017	What Can Secondary School Students Teach Educators and School Nurses About Student Engagement in Health Promotion? A Scoping Review	To examine student engagement in health promotion initiatives in school settings	Scoping reviw	CINAHL, Education Research Complete, ERIC, MEDLINE, Psychology and Behavioral Sciences Collection, SocINDEX, SPORTDiscus	2000-2015	1	Cardiovascular disease / Diabetes	1		Streng	2007	Retrospective ethnographic study	NR	Children>5 / Adolescents				1		1												With the support of a school nurse, student health advocates used a peer education model to provide health education and promotion to other students (2 years duration).	1			1
	Beich 2003	Screening in brief intervention trials targeting excessive drinkers in general practice: systematic review and meta-analysis	To determine the effectiveness of programmes of screening in general practice for excessive alcohol use and providing brief interventions.	Systematic review	Medline, Embase, PsycInfo, Cochrane, and ETOH	NR	1	Cardiovascular disease / Diabetes	8		Anderson	1992	RCT	UK	Adults + Men				1			1					1						Physician advice (10 min)x1; self help material. Follow up: 1 year	1			1
	Beich 2003	Screening in brief intervention trials targeting excessive drinkers in general practice: systematic review and meta-analysis	To determine the effectiveness of programmes of screening in general practice for excessive alcohol use and providing brief interventions.	Systematic review	Medline, Embase, PsycInfo, Cochrane, and ETOH	NR	1	Cardiovascular disease / Diabetes	8		Fleming	1999	RCT	USA	Elderly				1				1										Physician advice (10-15 min)x2; telephone booster x2; self help material. Follow up: 1 year	1			1
	Beich 2003	Screening in brief intervention trials targeting excessive drinkers in general practice: systematic review and meta-analysis	To determine the effectiveness of programmes of screening in general practice for excessive alcohol use and providing brief interventions.	Systematic review	Medline, Embase, PsycInfo, Cochrane, and ETOH	NR	1	Cardiovascular disease / Diabetes	8		Fleming	1997	RCT	USA	Adults				1			1											Physician advice (15 min)x2; telephone booster x2; self help material. Follow up: 1 year	1			1
	Beich 2003	Screening in brief intervention trials targeting excessive drinkers in general practice: systematic review and meta-analysis	To determine the effectiveness of programmes of screening in general practice for excessive alcohol use and providing brief interventions.	Systematic review	Medline, Embase, PsycInfo, Cochrane, and ETOH	NR	1	Cardiovascular disease / Diabetes	8		Manwell	2000	RCT	USA	Adults + Women				1			1				1							Physician advice (15 min)x2; telephone boosterx2; self help material. Follow up: 4 years	1			1
	Beich 2003	Screening in brief intervention trials targeting excessive drinkers in general practice: systematic review and meta-analysis	To determine the effectiveness of programmes of screening in general practice for excessive alcohol use and providing brief interventions.	Systematic review	Medline, Embase, PsycInfo, Cochrane, and ETOH	NR	1	Cardiovascular disease / Diabetes	8		Ockene	1999	RCT	USA	Adults	Elderly			2			1	1										Physician or nurse advice (5-10 min)x1; self help material. Follow up: 0.5 year	1			1
	Beich 2003	Screening in brief intervention trials targeting excessive drinkers in general practice: systematic review and meta-analysis	To determine the effectiveness of programmes of screening in general practice for excessive alcohol use and providing brief interventions.	Systematic review	Medline, Embase, PsycInfo, Cochrane, and ETOH	NR	1	Cardiovascular disease / Diabetes	8		Richmond	1995	RCT	Australia	Adults				1			1											Physician advice (5-20 min)x1-5; self help material. Follow up: 1 year	1			1
	Beich 2003	Screening in brief intervention trials targeting excessive drinkers in general practice: systematic review and meta-analysis	To determine the effectiveness of programmes of screening in general practice for excessive alcohol use and providing brief interventions.	Systematic review	Medline, Embase, PsycInfo, Cochrane, and ETOH	NR	1	Cardiovascular disease / Diabetes	8		Scott	1990	RCT	UK	Adults + Women				1			1				1							Physician advice (10 min)x1; self help material. Follow up: 1 year	1			1
	Beich 2003	Screening in brief intervention trials targeting excessive drinkers in general practice: systematic review and meta-analysis	To determine the effectiveness of programmes of screening in general practice for excessive alcohol use and providing brief interventions.	Systematic review	Medline, Embase, PsycInfo, Cochrane, and ETOH	NR	1	Cardiovascular disease / Diabetes	8		Wallace	1988	RCT	UK	Adults				1			1											Physician advice (few min)x1-5; self help material. Follow up: 1 year	1			1
	Berkhout 2018	Audiovisual aids in primary healthcare settings' waiting rooms. A systematic review	To identify, describe and appraise studies that have investigated the effects of audiovisual aids on health promotion in primary healthcare waiting rooms.	Systematic review	Medline, Web of Science, Cochrane Library, Scopus, Google Scholar, and SUDOC (Central French Universities Documentation Service)	2004-2017	1	Cardiovascular disease / Diabetes	11		Carlfjord	2009	Survey	NR	General population				1					1									ALCOHOL CONSUMPTION & SEDENTARINESS PREVENTION Computer program available in waiting room of primary health care provider with aim to prevent alcohol use disorders and sedentariness. Aid display: 1 year	1			1
	Berkhout 2018	Audiovisual aids in primary healthcare settings' waiting rooms. A systematic review	To identify, describe and appraise studies that have investigated the effects of audiovisual aids on health promotion in primary healthcare waiting rooms.	Systematic review	Medline, Web of Science, Cochrane Library, Scopus, Google Scholar, and SUDOC (Central French Universities Documentation Service)	2004-2017	1	Cardiovascular disease / Diabetes	11		Gerber	2005	RCT	NR	General population				1					1									DIABETES PREVENTION Computer program available in waiting room of General Practice with aim to provide diabetes education for individuals with low literacy levels. Aid display: 1 year	1			1
	Berkhout 2018	Audiovisual aids in primary healthcare settings' waiting rooms. A systematic review	To identify, describe and appraise studies that have investigated the effects of audiovisual aids on health promotion in primary healthcare waiting rooms.	Systematic review	Medline, Web of Science, Cochrane Library, Scopus, Google Scholar, and SUDOC (Central French Universities Documentation Service)	2004-2017	1	Cardiovascular disease / Diabetes	11		Stephens	2008	Quasi-experimental	NR	General population				1					1									Health promoting poster in waiting room at primary health provider. Aid display: 5 days	1			1
	Berks 2008	Screening for alcohol misuse in elderly primary care patients: a systematic literature review	To identify testing pen-and-paper screens in the primary care population aged over 60 years.	Systematic review	Psychinfo and Medline	NR	1	Cardiovascular disease / Diabetes	9		Adams	1996	NR	NR	Adults	Elderly			2			1	1										Screening for hazardous drinking. Screening tool: CAGE	1	1
	Berks 2008	Screening for alcohol misuse in elderly primary care patients: a systematic literature review	To identify testing pen-and-paper screens in the primary care population aged over 60 years.	Systematic review	Psychinfo and Medline	NR	1	Cardiovascular disease / Diabetes	9		Bersci	1993	NR	NR	Adults	Elderly			2			1	1										Screening for excessive drinking. Screening tool: CAGE, SMAST	1	1
	Berks 2008	Screening for alcohol misuse in elderly primary care patients: a systematic literature review	To identify testing pen-and-paper screens in the primary care population aged over 60 years.	Systematic review	Psychinfo and Medline	NR	1	Cardiovascular disease / Diabetes	9		Buchsbaum	1992	NR	NR	Adults	Elderly			2			1	1										Screening for alcohol abuse, dependence, and anyone reporting a symptom from the Diagnostic Interview Schedule (DIS). Screening tool: CAGE	1	1
	Berks 2008	Screening for alcohol misuse in elderly primary care patients: a systematic literature review	To identify testing pen-and-paper screens in the primary care population aged over 60 years.	Systematic review	Psychinfo and Medline	NR	1	Cardiovascular disease / Diabetes	9		Gomez	2006	NR	NR	Adults	Elderly			2			1	1										Screening for hazardous drinking. Screening tool: AUDIT, AUDIT-C, CAGE	1	1
	Berks 2008	Screening for alcohol misuse in elderly primary care patients: a systematic literature review	To identify testing pen-and-paper screens in the primary care population aged over 60 years.	Systematic review	Psychinfo and Medline	NR	1	Cardiovascular disease / Diabetes	9		Hirata	2001	NR	NR	Adults + Men	Elderly + Men			2			1	1				1						Screening for alcohol abuse and dependence. Screening tool: MAST	1	1
	Berks 2008	Screening for alcohol misuse in elderly primary care patients: a systematic literature review	To identify testing pen-and-paper screens in the primary care population aged over 60 years.	Systematic review	Psychinfo and Medline	NR	1	Cardiovascular disease / Diabetes	9		Jones	1993	NR	NR	Adults	Elderly			2			1	1										Screening for alcohol abuse and dependence. Screening tool: CAGE, MAST	1	1
	Berks 2008	Screening for alcohol misuse in elderly primary care patients: a systematic literature review	To identify testing pen-and-paper screens in the primary care population aged over 60 years.	Systematic review	Psychinfo and Medline	NR	1	Cardiovascular disease / Diabetes	9		MacNeil	1994	NR	NR	Adults	Elderly			2			1	1										Screening for alcohol dependence. Screening tool: MAST-G	1	1
	Berks 2008	Screening for alcohol misuse in elderly primary care patients: a systematic literature review	To identify testing pen-and-paper screens in the primary care population aged over 60 years.	Systematic review	Psychinfo and Medline	NR	1	Cardiovascular disease / Diabetes	9		Moore	2002	NR	NR	Adults	Elderly			2			1	1										Screening for harmful and hazardous drinking. Screening tool: AUDIT, ARPS, shARPS, SMAST-G	1	1
	Berks 2008	Screening for alcohol misuse in elderly primary care patients: a systematic literature review	To identify testing pen-and-paper screens in the primary care population aged over 60 years.	Systematic review	Psychinfo and Medline	NR	1	Cardiovascular disease / Diabetes	9		Morton	1996	NR	NR	Adults + Men	Elderly + Men			2			1	1				1						Screening for alcohol abuse and dependence. Screening tool: AUDIT, CAGE, MAST-G	1	1
	Bertholet 2005	Reduction of alcohol consumption by brief alcohol intervention in primary care: systematic review and meta-analysis	To evaluate the evidence of efficacy of brief alcohol interventions aimed at reducing long-term alcohol use and related harm in individuals attending primary care facilities but not seeking help for alcohol-related problems.	Systematic review	Cochrane Central Register of Controlled Trials, MEDLINE, PsycINFO, ISI Web of Science and ETOH database	Inception-2003	1	Cardiovascular disease / Diabetes	23		Aalto	2000	RCT	NR	Adults				1			1											Brief alcohol intervention group 1: 10-20 min (3 times) + written material Brief alcohol intervention group 2: 10-20 min (7 times) + written material	1			1
	Bertholet 2005	Reduction of alcohol consumption by brief alcohol intervention in primary care: systematic review and meta-analysis	To evaluate the evidence of efficacy of brief alcohol interventions aimed at reducing long-term alcohol use and related harm in individuals attending primary care facilities but not seeking help for alcohol-related problems.	Systematic review	Cochrane Central Register of Controlled Trials, MEDLINE, PsycINFO, ISI Web of Science and ETOH database	Inception-2003	1	Cardiovascular disease / Diabetes	23		Aalto	2001	RCT	NR	Adults				1			1											Brief alcohol intervention group 1: 10-20 min (3 times) + written material Brief alcohol intervention group 2: 10-20 min (7 times) + written material	1			1
	Bertholet 2005	Reduction of alcohol consumption by brief alcohol intervention in primary care: systematic review and meta-analysis	To evaluate the evidence of efficacy of brief alcohol interventions aimed at reducing long-term alcohol use and related harm in individuals attending primary care facilities but not seeking help for alcohol-related problems.	Systematic review	Cochrane Central Register of Controlled Trials, MEDLINE, PsycINFO, ISI Web of Science and ETOH database	Inception-2003	1	Cardiovascular disease / Diabetes	23		Acuda	1992	RCT	NR	Adults + Men				1			1					1						Brief alcohol intervention group 1: 5 min + written material Brief alcohol intervention group 2: 15-20 min + written material	1			1
	Bertholet 2005	Reduction of alcohol consumption by brief alcohol intervention in primary care: systematic review and meta-analysis	To evaluate the evidence of efficacy of brief alcohol interventions aimed at reducing long-term alcohol use and related harm in individuals attending primary care facilities but not seeking help for alcohol-related problems.	Systematic review	Cochrane Central Register of Controlled Trials, MEDLINE, PsycINFO, ISI Web of Science and ETOH database	Inception-2003	1	Cardiovascular disease / Diabetes	23		Altisent	1997	RCT	NR	Adults				1			1											Brief alcohol intervention group 1: 5 min + written material	1			1
	Bertholet 2005	Reduction of alcohol consumption by brief alcohol intervention in primary care: systematic review and meta-analysis	To evaluate the evidence of efficacy of brief alcohol interventions aimed at reducing long-term alcohol use and related harm in individuals attending primary care facilities but not seeking help for alcohol-related problems.	Systematic review	Cochrane Central Register of Controlled Trials, MEDLINE, PsycINFO, ISI Web of Science and ETOH database	Inception-2003	1	Cardiovascular disease / Diabetes	23		Burge	1997	RCT	NR	Adults				1			1											Brief alcohol intervention group 1: 10-15 min Brief alcohol intervention group 2: 90 min Brief alcohol intervention group 3: 10-5 min + 90 min	1			1
	Bertholet 2005	Reduction of alcohol consumption by brief alcohol intervention in primary care: systematic review and meta-analysis	To evaluate the evidence of efficacy of brief alcohol interventions aimed at reducing long-term alcohol use and related harm in individuals attending primary care facilities but not seeking help for alcohol-related problems.	Systematic review	Cochrane Central Register of Controlled Trials, MEDLINE, PsycINFO, ISI Web of Science and ETOH database	Inception-2003	1	Cardiovascular disease / Diabetes	23		Cordoba	1998	RCT	NR	Adults + Men	Children over 5 and adolescents + Men			2		1	1					1						Brief alcohol intervention group 1: 15 min + written material	1			1
	Bertholet 2005	Reduction of alcohol consumption by brief alcohol intervention in primary care: systematic review and meta-analysis	To evaluate the evidence of efficacy of brief alcohol interventions aimed at reducing long-term alcohol use and related harm in individuals attending primary care facilities but not seeking help for alcohol-related problems.	Systematic review	Cochrane Central Register of Controlled Trials, MEDLINE, PsycINFO, ISI Web of Science and ETOH database	Inception-2003	1	Cardiovascular disease / Diabetes	23		Fernandez San Martin	1997	RCT	NR	Adults + Men				1			1					1						Brief alcohol intervention group 1: 10 min + written material	1			1
	Bertholet 2005	Reduction of alcohol consumption by brief alcohol intervention in primary care: systematic review and meta-analysis	To evaluate the evidence of efficacy of brief alcohol interventions aimed at reducing long-term alcohol use and related harm in individuals attending primary care facilities but not seeking help for alcohol-related problems.	Systematic review	Cochrane Central Register of Controlled Trials, MEDLINE, PsycINFO, ISI Web of Science and ETOH database	Inception-2003	1	Cardiovascular disease / Diabetes	23		Fleming (Project TrEAT)	1997	RCT	NR	Adults				1			1											Brief alcohol intervention group 1: 15 min + written material	1			1
	Bertholet 2005	Reduction of alcohol consumption by brief alcohol intervention in primary care: systematic review and meta-analysis	To evaluate the evidence of efficacy of brief alcohol interventions aimed at reducing long-term alcohol use and related harm in individuals attending primary care facilities but not seeking help for alcohol-related problems.	Systematic review	Cochrane Central Register of Controlled Trials, MEDLINE, PsycINFO, ISI Web of Science and ETOH database	Inception-2003	1	Cardiovascular disease / Diabetes	23		Fleming (Project TrEAT)	2000	RCT	NR	Adults				1			1											Brief alcohol intervention group 1: 15 min + written material	1			1
	Bertholet 2005	Reduction of alcohol consumption by brief alcohol intervention in primary care: systematic review and meta-analysis	To evaluate the evidence of efficacy of brief alcohol interventions aimed at reducing long-term alcohol use and related harm in individuals attending primary care facilities but not seeking help for alcohol-related problems.	Systematic review	Cochrane Central Register of Controlled Trials, MEDLINE, PsycINFO, ISI Web of Science and ETOH database	Inception-2003	1	Cardiovascular disease / Diabetes	23		Fleming (Project TrEAT)	2002	RCT	NR	Adults				1			1											Brief alcohol intervention group 1: 15 min + written material	1			1
	Bertholet 2005	Reduction of alcohol consumption by brief alcohol intervention in primary care: systematic review and meta-analysis	To evaluate the evidence of efficacy of brief alcohol interventions aimed at reducing long-term alcohol use and related harm in individuals attending primary care facilities but not seeking help for alcohol-related problems.	Systematic review	Cochrane Central Register of Controlled Trials, MEDLINE, PsycINFO, ISI Web of Science and ETOH database	Inception-2003	1	Cardiovascular disease / Diabetes	23		Fleming (Project GOAL)	1999	RCT	NR	Adults				1			1											Brief alcohol intervention group 1: 15 min + written material	1			1
	Bertholet 2005	Reduction of alcohol consumption by brief alcohol intervention in primary care: systematic review and meta-analysis	To evaluate the evidence of efficacy of brief alcohol interventions aimed at reducing long-term alcohol use and related harm in individuals attending primary care facilities but not seeking help for alcohol-related problems.	Systematic review	Cochrane Central Register of Controlled Trials, MEDLINE, PsycINFO, ISI Web of Science and ETOH database	Inception-2003	1	Cardiovascular disease / Diabetes	23		Heather	1987	RCT	NR	Adults				1			1											Brief alcohol intervention group 1: 5 min Brief alcohol intervention group 2: Written material	1			1
	Bertholet 2005	Reduction of alcohol consumption by brief alcohol intervention in primary care: systematic review and meta-analysis	To evaluate the evidence of efficacy of brief alcohol interventions aimed at reducing long-term alcohol use and related harm in individuals attending primary care facilities but not seeking help for alcohol-related problems.	Systematic review	Cochrane Central Register of Controlled Trials, MEDLINE, PsycINFO, ISI Web of Science and ETOH database	Inception-2003	1	Cardiovascular disease / Diabetes	23		Huas	2002	RCT	NR	Adults + Men				1			1					1						Brief alcohol intervention group 1: 5 min	1			1
	Bertholet 2005	Reduction of alcohol consumption by brief alcohol intervention in primary care: systematic review and meta-analysis	To evaluate the evidence of efficacy of brief alcohol interventions aimed at reducing long-term alcohol use and related harm in individuals attending primary care facilities but not seeking help for alcohol-related problems.	Systematic review	Cochrane Central Register of Controlled Trials, MEDLINE, PsycINFO, ISI Web of Science and ETOH database	Inception-2003	1	Cardiovascular disease / Diabetes	23		Israel	1996	RCT	NR	Adults				1			1											Brief alcohol intervention group 1: 30 min + written material	1			1
	Bertholet 2005	Reduction of alcohol consumption by brief alcohol intervention in primary care: systematic review and meta-analysis	To evaluate the evidence of efficacy of brief alcohol interventions aimed at reducing long-term alcohol use and related harm in individuals attending primary care facilities but not seeking help for alcohol-related problems.	Systematic review	Cochrane Central Register of Controlled Trials, MEDLINE, PsycINFO, ISI Web of Science and ETOH database	Inception-2003	1	Cardiovascular disease / Diabetes	23		Machona	1992	RCT	NR	Adults + Men				1			1					1						Brief alcohol intervention group 1: 5 min + written material Brief alcohol intervention group 2: 15-20 min + written material Brief alcohol intervention group 3: 15-20 min + general health counseling	1			1
	Bertholet 2005	Reduction of alcohol consumption by brief alcohol intervention in primary care: systematic review and meta-analysis	To evaluate the evidence of efficacy of brief alcohol interventions aimed at reducing long-term alcohol use and related harm in individuals attending primary care facilities but not seeking help for alcohol-related problems.	Systematic review	Cochrane Central Register of Controlled Trials, MEDLINE, PsycINFO, ISI Web of Science and ETOH database	Inception-2003	1	Cardiovascular disease / Diabetes	23		Maisto	2001	RCT	NR	Adults				1			1											Brief alcohol intervention group 1: 10-15 min Brief alcohol intervention group 2: 30-45 min	1			1
	Bertholet 2005	Reduction of alcohol consumption by brief alcohol intervention in primary care: systematic review and meta-analysis	To evaluate the evidence of efficacy of brief alcohol interventions aimed at reducing long-term alcohol use and related harm in individuals attending primary care facilities but not seeking help for alcohol-related problems.	Systematic review	Cochrane Central Register of Controlled Trials, MEDLINE, PsycINFO, ISI Web of Science and ETOH database	Inception-2003	1	Cardiovascular disease / Diabetes	23		Manwell (Project TrEAT)	2000	RCT	NR	Adults				1			1											Brief alcohol intervention group 1: 15 min + written material	1			1
	Bertholet 2005	Reduction of alcohol consumption by brief alcohol intervention in primary care: systematic review and meta-analysis	To evaluate the evidence of efficacy of brief alcohol interventions aimed at reducing long-term alcohol use and related harm in individuals attending primary care facilities but not seeking help for alcohol-related problems.	Systematic review	Cochrane Central Register of Controlled Trials, MEDLINE, PsycINFO, ISI Web of Science and ETOH database	Inception-2003	1	Cardiovascular disease / Diabetes	23		McIntosh	1997	RCT	NR	Children>5 / Adolescents	Adults	Elderly		3		1	1	1										Brief alcohol intervention group 1: 30 min + written material Brief alcohol intervention group 2: 30 min + written material	1			1
	Bertholet 2005	Reduction of alcohol consumption by brief alcohol intervention in primary care: systematic review and meta-analysis	To evaluate the evidence of efficacy of brief alcohol interventions aimed at reducing long-term alcohol use and related harm in individuals attending primary care facilities but not seeking help for alcohol-related problems.	Systematic review	Cochrane Central Register of Controlled Trials, MEDLINE, PsycINFO, ISI Web of Science and ETOH database	Inception-2003	1	Cardiovascular disease / Diabetes	23		Ockene	1999	RCT	NR	Adults				1			1											Brief alcohol intervention group 1: 5-10 min + written material	1			1
	Bertholet 2005	Reduction of alcohol consumption by brief alcohol intervention in primary care: systematic review and meta-analysis	To evaluate the evidence of efficacy of brief alcohol interventions aimed at reducing long-term alcohol use and related harm in individuals attending primary care facilities but not seeking help for alcohol-related problems.	Systematic review	Cochrane Central Register of Controlled Trials, MEDLINE, PsycINFO, ISI Web of Science and ETOH database	Inception-2003	1	Cardiovascular disease / Diabetes	23		Richmond	1995	RCT	NR	Adults				1			1											Brief alcohol intervention group 1: 5 min + written material Brief alcohol intervention group 2: 15-20 min + written material	1			1
	Bertholet 2005	Reduction of alcohol consumption by brief alcohol intervention in primary care: systematic review and meta-analysis	To evaluate the evidence of efficacy of brief alcohol interventions aimed at reducing long-term alcohol use and related harm in individuals attending primary care facilities but not seeking help for alcohol-related problems.	Systematic review	Cochrane Central Register of Controlled Trials, MEDLINE, PsycINFO, ISI Web of Science and ETOH database	Inception-2003	1	Cardiovascular disease / Diabetes	23		Senft	1997	RCT	NR	Adults				1														Brief alcohol intervention group 1: 15 min	1			1
	Bertholet 2005	Reduction of alcohol consumption by brief alcohol intervention in primary care: systematic review and meta-analysis	To evaluate the evidence of efficacy of brief alcohol interventions aimed at reducing long-term alcohol use and related harm in individuals attending primary care facilities but not seeking help for alcohol-related problems.	Systematic review	Cochrane Central Register of Controlled Trials, MEDLINE, PsycINFO, ISI Web of Science and ETOH database	Inception-2003	1	Cardiovascular disease / Diabetes	23		Seppa	1992	RCT	NR	Adults				1			1											Brief alcohol intervention group 1: ?	1			1
	Bertholet 2005	Reduction of alcohol consumption by brief alcohol intervention in primary care: systematic review and meta-analysis	To evaluate the evidence of efficacy of brief alcohol interventions aimed at reducing long-term alcohol use and related harm in individuals attending primary care facilities but not seeking help for alcohol-related problems.	Systematic review	Cochrane Central Register of Controlled Trials, MEDLINE, PsycINFO, ISI Web of Science and ETOH database	Inception-2003	1	Cardiovascular disease / Diabetes	23		Vinson and Devera-Sales	2000	RCT	NR	Adults				1			1											Brief alcohol intervention group: ?	1			1
	Bhattarai 2013	Effectiveness of interventions to promote healthy diet in primary care: systematic review and meta-analysis of randomised controlled trials	This review aimed to estimate the effectiveness of interventions to promote healthy diet for primary prevention among participants attending primary care.	Systematic review	Medline; PsycINFO; EMBASE; Centre for Reviews and Dissemination; Cochrane Library	Inception-	1	Cardiovascular disease / Diabetes	10		Baron	1990	RCT	UK	Adults				1			1											Self-administered food frequency questionnaire. Dietary advice and a booklet with advice on diet, promotional materials displayed at the practice. 30 min per session, individually or in groups, brief follow up sessions were scheduled at one and three months after entry into the study.	2	1		1
	Bhattarai 2013	Effectiveness of interventions to promote healthy diet in primary care: systematic review and meta-analysis of randomised controlled trials	This review aimed to estimate the effectiveness of interventions to promote healthy diet for primary prevention among participants attending primary care.	Systematic review	Medline; PsycINFO; EMBASE; Centre for Reviews and Dissemination; Cochrane Library	Inception-	1	Cardiovascular disease / Diabetes	10		Beresford	1997	Cluster RCT	USA	Adults				1			1											Telephone interview administered food frequency questionnaire. Self-help booklet and physician endorsement to promote dietary change such as improving health, following the changing social norm to eat lower fat, higher fibre foods, and doing something positive for oneself. Introduction of booklet taking less than 3 minutes, 2 weeks later, a reminder letter signed by physician sent to the particip…	2	1		1
	Bhattarai 2013	Effectiveness of interventions to promote healthy diet in primary care: systematic review and meta-analysis of randomised controlled trials	This review aimed to estimate the effectiveness of interventions to promote healthy diet for primary prevention among participants attending primary care.	Systematic review	Medline; PsycINFO; EMBASE; Centre for Reviews and Dissemination; Cochrane Library	Inception-	1	Cardiovascular disease / Diabetes	10		Coates	1999	RCT	USA	Adults	Elderly			2			1	1										Self-administered food frequency questionnaire. Dietary counselling sessions in groups that met weekly for 6 weeks, bi-weekly for 6 weeks, monthly for 9 months and then quarterly until 18 months. Group members shared experiences.	2	1		1
	Bhattarai 2013	Effectiveness of interventions to promote healthy diet in primary care: systematic review and meta-analysis of randomised controlled trials	This review aimed to estimate the effectiveness of interventions to promote healthy diet for primary prevention among participants attending primary care.	Systematic review	Medline; PsycINFO; EMBASE; Centre for Reviews and Dissemination; Cochrane Library	Inception-	1	Cardiovascular disease / Diabetes	10		Fries	2005	RCT	USA	Adults	Elderly			2			1	1										Telephone interview administered fat and fibre behaviour questionnaire Intervention by telephone and mail. Including personalized dietary feedback, low-literacy self-help booklets. Phone call 2 weeks after the personalised dietary feedback with brief counselling. Information booklet: mailed in staggered format, one each week immediately after the intervention phone call.	2	1		1
	Bhattarai 2013	Effectiveness of interventions to promote healthy diet in primary care: systematic review and meta-analysis of randomised controlled trials	This review aimed to estimate the effectiveness of interventions to promote healthy diet for primary prevention among participants attending primary care.	Systematic review	Medline; PsycINFO; EMBASE; Centre for Reviews and Dissemination; Cochrane Library	Inception-	1	Cardiovascular disease / Diabetes	10		Gann	2003	RCT	USA	Women + Adults				1			1				1							Telephone interview administered food frequency questionnaire, based on 24 hr diet recall on each of three days Classroom nutrition education plus individual counselling with 18 group classes and 2 individual meetings in 12 months. To maximize the impact of intervention, appropriate foods and meals were prepared and served at intervention sessions to reinforce new eating behaviours and demonstrat…	3	1		1					1
	Bhattarai 2013	Effectiveness of interventions to promote healthy diet in primary care: systematic review and meta-analysis of randomised controlled trials	This review aimed to estimate the effectiveness of interventions to promote healthy diet for primary prevention among participants attending primary care.	Systematic review	Medline; PsycINFO; EMBASE; Centre for Reviews and Dissemination; Cochrane Library	Inception-	1	Cardiovascular disease / Diabetes	10		Kristal	2000	RCT	USA	Adults				1			1											Telephone interview administered Food Frequency Questionnaire (FFQ) and Diet Habits Questionnaire Tailored dietary intervention including i) a package of self-help materials, ii) dietary analysis with behavioural feedback, iii) a motivational phone call, and iv) ‘semi-monthly’ newsletters.	2	1		1
	Bhattarai 2013	Effectiveness of interventions to promote healthy diet in primary care: systematic review and meta-analysis of randomised controlled trials	This review aimed to estimate the effectiveness of interventions to promote healthy diet for primary prevention among participants attending primary care.	Systematic review	Medline; PsycINFO; EMBASE; Centre for Reviews and Dissemination; Cochrane Library	Inception-	1	Cardiovascular disease / Diabetes	10		Roderick	1997	Cluster RCT	UK	Adults				1			1											Self-administered food frequency questionnaire. Dietary advice aimed for food substitution after the review of the type, quantity and frequency of key foods consumed. Specially designed dietary sheets were given out. Review at second visit. 3 and 6 month reviews and GP referral if cardiovascular risk factors elevated.	3	1		1									1
	Bhattarai 2013	Effectiveness of interventions to promote healthy diet in primary care: systematic review and meta-analysis of randomised controlled trials	This review aimed to estimate the effectiveness of interventions to promote healthy diet for primary prevention among participants attending primary care.	Systematic review	Medline; PsycINFO; EMBASE; Centre for Reviews and Dissemination; Cochrane Library	Inception-	1	Cardiovascular disease / Diabetes	10		Sacerdote	2006	RCT	Italy	Adults				1			1											Family physician administered food frequency questionnaire Personalised nutritional intervention, based on a brochure about diet and health that summarized the Italian Guidelines for a Correct Nutrition 1998 and on a 15 min educational intervention, 2 follow-up visits to the GP.	2	1		1
	Bhattarai 2013	Effectiveness of interventions to promote healthy diet in primary care: systematic review and meta-analysis of randomised controlled trials	This review aimed to estimate the effectiveness of interventions to promote healthy diet for primary prevention among participants attending primary care.	Systematic review	Medline; PsycINFO; EMBASE; Centre for Reviews and Dissemination; Cochrane Library	Inception-	1	Cardiovascular disease / Diabetes	10		Stevens	2003	RCT	USA	Women + Adults				1			1				1							Self-administered fat and fibre behaviour questionnaire (FFBQ) Individual 45 minute counselling sessions and telephone support. Print out of the counselling session along with nutrition education materials including descriptions of the desired dietary pattern and advice. Second 45 minute visit, 2-3 weeks after the first.	2	1		1
	Bhattarai 2013	Effectiveness of interventions to promote healthy diet in primary care: systematic review and meta-analysis of randomised controlled trials	This review aimed to estimate the effectiveness of interventions to promote healthy diet for primary prevention among participants attending primary care.	Systematic review	Medline; PsycINFO; EMBASE; Centre for Reviews and Dissemination; Cochrane Library	Inception-	1	Cardiovascular disease / Diabetes	10		Takahashi	2006	RCT	Japan	Adults				1			1											Self-administered diet history questionnaire (DHQ) Two 15 min dietary counselling sessions, a group lecture and two newsletters	2	1		1
	Bhuyan 2015	Integration of public health and primary care: A systematic review of the current literature in primary care physician mediated childhood obesity interventions	To explore primary care physician (PCP) mediated interventions targeting childhood obesity and assess the roles played by physicians in the interventions.	Systematic review	MEDLINE and CINAHL	2007-2014	1	Cardiovascular disease / Diabetes	2		McKee	2010	NR	USA	Children ≤5				1	1													Family Lifestyle Assessment of Risk intervention: Primary care physician (PCPs) engaged parents in brief goal setting, and further strategies to achieve those goals were discussed by a lifestyle counsellor and follow up with either PCP or counsellor to reinforce the changes and set further goals. Length of intervention: 16 months Follow up: 6-9 months	1			1
	Bhuyan 2015	Integration of public health and primary care: A systematic review of the current literature in primary care physician mediated childhood obesity interventions	To explore primary care physician (PCP) mediated interventions targeting childhood obesity and assess the roles played by physicians in the interventions.	Systematic review	MEDLINE and CINAHL	2007-2014	1	Cardiovascular disease / Diabetes	2		Schwartz	2007	NR	USA	Children ≤5				1	1													Motivational interviewing (MI) of parents with primary care physician (PCP) and a dietitian (intensive intervention), and just with a PCP (minimal intervention) to encourage and motivate parents to modify behaviors (diet and physical activity). Length of intervention: 6 months	1			1
	Blenkinsopp 2003	Systematic review of the effectiveness of community pharmacy-based interventions to reduce risk behaviours and risk factors for coronary heart disease	To provide a critical and comprehensive overview of the published peer-reviewed evidence relating to community pharmacy-based activity in the reduction of risk behaviours and risk factors for coronary heart disease (CHD).	Systematic review	MEDLINE, EMBASE, Cochrane Library and International Pharmaceutical Abstracts	1990-2001	1	Cardiovascular disease / Diabetes	6		Ibrahim	1990	Before-and-after design	UK	General population				1					1									Cholesterol screening. Obtaining total blood cholesterol (TBC) levels, reporting results to patients, patient education on lipids and health, explanation of heart disease risk factors, follow-up.	2	1		1
	Blenkinsopp 2003	Systematic review of the effectiveness of community pharmacy-based interventions to reduce risk behaviours and risk factors for coronary heart disease	To provide a critical and comprehensive overview of the published peer-reviewed evidence relating to community pharmacy-based activity in the reduction of risk behaviours and risk factors for coronary heart disease (CHD).	Systematic review	MEDLINE, EMBASE, Cochrane Library and International Pharmaceutical Abstracts	1990-2001	1	Cardiovascular disease / Diabetes	6		Isacson	1998	Before-and-after study	Sweden	Risk: Tobacco				1												1	Tobacco	8 week smoking cessation programme. There were six 1.5 h meetings. Follow up: 3, 6, 12 months	1			1
	Blenkinsopp 2003	Systematic review of the effectiveness of community pharmacy-based interventions to reduce risk behaviours and risk factors for coronary heart disease	To provide a critical and comprehensive overview of the published peer-reviewed evidence relating to community pharmacy-based activity in the reduction of risk behaviours and risk factors for coronary heart disease (CHD).	Systematic review	MEDLINE, EMBASE, Cochrane Library and International Pharmaceutical Abstracts	1990-2001	1	Cardiovascular disease / Diabetes	6		Madejski	1996	Before-and-after design	USA	General population				1					1									Free cholesterol screenings were advertised in newspapers and the pharmacy. Patients made an appointment by telephone and were interviewed for risk factors.	2	1						1
	Blenkinsopp 2003	Systematic review of the effectiveness of community pharmacy-based interventions to reduce risk behaviours and risk factors for coronary heart disease	To provide a critical and comprehensive overview of the published peer-reviewed evidence relating to community pharmacy-based activity in the reduction of risk behaviours and risk factors for coronary heart disease (CHD).	Systematic review	MEDLINE, EMBASE, Cochrane Library and International Pharmaceutical Abstracts	1990-2001	1	Cardiovascular disease / Diabetes	6		Maguire	2001	RCT	UK	Risk: Tobacco				1												1	Tobacco	A structured counselling programme, an information leaflet, weekly follow-up for the first 4 weeks and monthly thereafter as needed. Follow up: 12 months	1			1
	Blenkinsopp 2003	Systematic review of the effectiveness of community pharmacy-based interventions to reduce risk behaviours and risk factors for coronary heart disease	To provide a critical and comprehensive overview of the published peer-reviewed evidence relating to community pharmacy-based activity in the reduction of risk behaviours and risk factors for coronary heart disease (CHD).	Systematic review	MEDLINE, EMBASE, Cochrane Library and International Pharmaceutical Abstracts	1990-2001	1	Cardiovascular disease / Diabetes	6		Sinclair	1998	RCT	UK	Risk: Tobacco				1												1	Tobacco	Pharmacists provided smoking cessation advice based on the client’s ‘stage of change’.	1			1
	Blenkinsopp 2003	Systematic review of the effectiveness of community pharmacy-based interventions to reduce risk behaviours and risk factors for coronary heart disease	To provide a critical and comprehensive overview of the published peer-reviewed evidence relating to community pharmacy-based activity in the reduction of risk behaviours and risk factors for coronary heart disease (CHD).	Systematic review	MEDLINE, EMBASE, Cochrane Library and International Pharmaceutical Abstracts	1990-2001	1	Cardiovascular disease / Diabetes	6		Wick	2000	Before-and-after study	Switzerland	Risk: Tobacco				1												1	Tobacco	Pharmacists provided smoking cessation advice.	1			1
	Bray 2011	A systematic review and meta-analysis of health care utilization outcomes in alcohol screening and brief intervention trials	To examine the effect of screening and brief intervention (SBI) on outpatient, emergency department (ED), and inpatient health care utilization outcomes.	Systematic review	CINAHL, MEDLINE, PubMed, Cochrane, EBSCO, JSTOR, and PsycARTICLES	Inception-2010	1	Cardiovascular disease / Diabetes	18		Anderson	1992	RCT	UK	Men				1								1						Alcohol screening and brief intervention (SBI)	2	1		1
	Bray 2011	A systematic review and meta-analysis of health care utilization outcomes in alcohol screening and brief intervention trials	To examine the effect of screening and brief intervention (SBI) on outpatient, emergency department (ED), and inpatient health care utilization outcomes.	Systematic review	CINAHL, MEDLINE, PubMed, Cochrane, EBSCO, JSTOR, and PsycARTICLES	Inception-2010	1	Cardiovascular disease / Diabetes	18		Bray	2007	RCT	USA	General population				1					1									Alcohol screening and brief intervention (SBI)	2	1		1
	Bray 2011	A systematic review and meta-analysis of health care utilization outcomes in alcohol screening and brief intervention trials	To examine the effect of screening and brief intervention (SBI) on outpatient, emergency department (ED), and inpatient health care utilization outcomes.	Systematic review	CINAHL, MEDLINE, PubMed, Cochrane, EBSCO, JSTOR, and PsycARTICLES	Inception-2010	1	Cardiovascular disease / Diabetes	18		Copeland	2003	RCT	USA	General population				1														Alcohol screening and brief intervention (SBI)	2	1		1
	Bray 2011	A systematic review and meta-analysis of health care utilization outcomes in alcohol screening and brief intervention trials	To examine the effect of screening and brief intervention (SBI) on outpatient, emergency department (ED), and inpatient health care utilization outcomes.	Systematic review	CINAHL, MEDLINE, PubMed, Cochrane, EBSCO, JSTOR, and PsycARTICLES	Inception-2010	1	Cardiovascular disease / Diabetes	18		Fleming	1997, 2000, 2002	RCT	USA	General population				1					1									Alcohol screening and brief intervention (SBI)	2	1		1
	Bray 2011	A systematic review and meta-analysis of health care utilization outcomes in alcohol screening and brief intervention trials	To examine the effect of screening and brief intervention (SBI) on outpatient, emergency department (ED), and inpatient health care utilization outcomes.	Systematic review	CINAHL, MEDLINE, PubMed, Cochrane, EBSCO, JSTOR, and PsycARTICLES	Inception-2010	1	Cardiovascular disease / Diabetes	18		Fleming	1999	RCT	USA	Elderly				1				1										Alcohol screening and brief intervention (SBI)	2	1		1
	Bray 2011	A systematic review and meta-analysis of health care utilization outcomes in alcohol screening and brief intervention trials	To examine the effect of screening and brief intervention (SBI) on outpatient, emergency department (ED), and inpatient health care utilization outcomes.	Systematic review	CINAHL, MEDLINE, PubMed, Cochrane, EBSCO, JSTOR, and PsycARTICLES	Inception-2010	1	Cardiovascular disease / Diabetes	18		Freeborn	2000	RCT	USA	General population				1					1									Alcohol screening and brief intervention (SBI)	2	1		1
	Bray 2011	A systematic review and meta-analysis of health care utilization outcomes in alcohol screening and brief intervention trials	To examine the effect of screening and brief intervention (SBI) on outpatient, emergency department (ED), and inpatient health care utilization outcomes.	Systematic review	CINAHL, MEDLINE, PubMed, Cochrane, EBSCO, JSTOR, and PsycARTICLES	Inception-2010	1	Cardiovascular disease / Diabetes	18		Grossberg	2004	RCT	USA	Adults				1			1											Alcohol screening and brief intervention (SBI)	2	1		1
	Bray 2011	A systematic review and meta-analysis of health care utilization outcomes in alcohol screening and brief intervention trials	To examine the effect of screening and brief intervention (SBI) on outpatient, emergency department (ED), and inpatient health care utilization outcomes.	Systematic review	CINAHL, MEDLINE, PubMed, Cochrane, EBSCO, JSTOR, and PsycARTICLES	Inception-2010	1	Cardiovascular disease / Diabetes	18		Heather	1987	RCT	UK	General population				1					1									Alcohol screening and brief intervention (SBI)	2	1		1
	Bray 2011	A systematic review and meta-analysis of health care utilization outcomes in alcohol screening and brief intervention trials	To examine the effect of screening and brief intervention (SBI) on outpatient, emergency department (ED), and inpatient health care utilization outcomes.	Systematic review	CINAHL, MEDLINE, PubMed, Cochrane, EBSCO, JSTOR, and PsycARTICLES	Inception-2010	1	Cardiovascular disease / Diabetes	18		Israel	1996	RCT	Canada	General population				1					1									Alcohol screening and brief intervention (SBI)	2	1		1
	Bray 2011	A systematic review and meta-analysis of health care utilization outcomes in alcohol screening and brief intervention trials	To examine the effect of screening and brief intervention (SBI) on outpatient, emergency department (ED), and inpatient health care utilization outcomes.	Systematic review	CINAHL, MEDLINE, PubMed, Cochrane, EBSCO, JSTOR, and PsycARTICLES	Inception-2010	1	Cardiovascular disease / Diabetes	18		Kristenson	1983	Mixed Quasi-experimental/RCT	Sweden	General population				1					1									Alcohol screening and brief intervention (SBI)	2	1		1
	Bray 2011	A systematic review and meta-analysis of health care utilization outcomes in alcohol screening and brief intervention trials	To examine the effect of screening and brief intervention (SBI) on outpatient, emergency department (ED), and inpatient health care utilization outcomes.	Systematic review	CINAHL, MEDLINE, PubMed, Cochrane, EBSCO, JSTOR, and PsycARTICLES	Inception-2010	1	Cardiovascular disease / Diabetes	18		Lock	2006	RCT	UK	General population				1					1									Alcohol screening and brief intervention (SBI)	2	1		1
	Bray 2011	A systematic review and meta-analysis of health care utilization outcomes in alcohol screening and brief intervention trials	To examine the effect of screening and brief intervention (SBI) on outpatient, emergency department (ED), and inpatient health care utilization outcomes.	Systematic review	CINAHL, MEDLINE, PubMed, Cochrane, EBSCO, JSTOR, and PsycARTICLES	Inception-2010	1	Cardiovascular disease / Diabetes	18		Manwell	2000	RCT	USA	Women				1							1							Alcohol screening and brief intervention (SBI)	2	1		1
	Bray 2011	A systematic review and meta-analysis of health care utilization outcomes in alcohol screening and brief intervention trials	To examine the effect of screening and brief intervention (SBI) on outpatient, emergency department (ED), and inpatient health care utilization outcomes.	Systematic review	CINAHL, MEDLINE, PubMed, Cochrane, EBSCO, JSTOR, and PsycARTICLES	Inception-2010	1	Cardiovascular disease / Diabetes	18		Mundt	2006	RCT	USA	General population				1					1									Alcohol screening and brief intervention (SBI)	2	1		1
	Bray 2011	A systematic review and meta-analysis of health care utilization outcomes in alcohol screening and brief intervention trials	To examine the effect of screening and brief intervention (SBI) on outpatient, emergency department (ED), and inpatient health care utilization outcomes.	Systematic review	CINAHL, MEDLINE, PubMed, Cochrane, EBSCO, JSTOR, and PsycARTICLES	Inception-2010	1	Cardiovascular disease / Diabetes	18		Mundt	2005	RCT	USA	Elderly				1				1										Alcohol screening and brief intervention (SBI)	2	1		1
	Bray 2011	A systematic review and meta-analysis of health care utilization outcomes in alcohol screening and brief intervention trials	To examine the effect of screening and brief intervention (SBI) on outpatient, emergency department (ED), and inpatient health care utilization outcomes.	Systematic review	CINAHL, MEDLINE, PubMed, Cochrane, EBSCO, JSTOR, and PsycARTICLES	Inception-2010	1	Cardiovascular disease / Diabetes	18		Scott	1990	RCT	USA	Women				1							1							Alcohol screening and brief intervention (SBI)	2	1		1
	Bray 2011	A systematic review and meta-analysis of health care utilization outcomes in alcohol screening and brief intervention trials	To examine the effect of screening and brief intervention (SBI) on outpatient, emergency department (ED), and inpatient health care utilization outcomes.	Systematic review	CINAHL, MEDLINE, PubMed, Cochrane, EBSCO, JSTOR, and PsycARTICLES	Inception-2010	1	Cardiovascular disease / Diabetes	18		Senft	1997	RCT	USA	General population				1					1									Alcohol screening and brief intervention (SBI)	2	1		1
	Bray 2011	A systematic review and meta-analysis of health care utilization outcomes in alcohol screening and brief intervention trials	To examine the effect of screening and brief intervention (SBI) on outpatient, emergency department (ED), and inpatient health care utilization outcomes.	Systematic review	CINAHL, MEDLINE, PubMed, Cochrane, EBSCO, JSTOR, and PsycARTICLES	Inception-2010	1	Cardiovascular disease / Diabetes	18		Tomson	1998	RCT	Sweden	General population				1					1									Alcohol screening and brief intervention (SBI)	2	1		1
	Bray 2011	A systematic review and meta-analysis of health care utilization outcomes in alcohol screening and brief intervention trials	To examine the effect of screening and brief intervention (SBI) on outpatient, emergency department (ED), and inpatient health care utilization outcomes.	Systematic review	CINAHL, MEDLINE, PubMed, Cochrane, EBSCO, JSTOR, and PsycARTICLES	Inception-2010	1	Cardiovascular disease / Diabetes	18		Wutzke	2002	RCT	Australia	General population				1					1									Alcohol screening and brief intervention (SBI)	2	1		1
	Brown 2016	Community pharmacy-delivered interventions for public health priorities: a systematic review of interventions for alcohol reduction, smoking cessation and weight management, including meta-analysis for smoking cessation	To systematically review the effectiveness of community pharmacy-delivered interventions for alcohol reduction, smoking cessation and weight management.	Systematic review	Applied Social Sciences Index and Abstracts, Cumulative Index to Nursing and Allied Health Literature, EMBASE, International Bibliography of the Social Sciences, MEDLINE, NHS Economic Evaluation Database, PsycINFO, Social Science Citation Index, Scopus and the Sociological Abstract	Inception-2014	1	Cardiovascular disease / Diabetes	12		Bauld	2011	CBA	UK	Adults + Risk: Tobacco				1			1									1	Tobacco	SMOKING CESSATION INTERVENTIONS Pharmacy based smoking cessation intervention Starting Fresh (SF) involving 12 weeks of one-to-one counselling with a pharmacist combined with the direct supply of Nicotine Replacement Therapy (NRT) (in most cases the 16-hour Nicorette patch). Duration: 12 months	2			1											1
	Brown 2016	Community pharmacy-delivered interventions for public health priorities: a systematic review of interventions for alcohol reduction, smoking cessation and weight management, including meta-analysis for smoking cessation	To systematically review the effectiveness of community pharmacy-delivered interventions for alcohol reduction, smoking cessation and weight management.	Systematic review	Applied Social Sciences Index and Abstracts, Cumulative Index to Nursing and Allied Health Literature, EMBASE, International Bibliography of the Social Sciences, MEDLINE, NHS Economic Evaluation Database, PsycINFO, Social Science Citation Index, Scopus and the Sociological Abstract	Inception-2014	1	Cardiovascular disease / Diabetes	12		Bock	2010	RCT	USA	Adults + Risk: Tobacco				1			1									1	Tobacco	SMOKING CESSATION INTERVENTIONS Two intervention groups: 1) EQ assisted pharmacist counselling and 2) EQ plus 8 weeks of nicotine transdermal patch (EQ+). EQ is a computer-driven software system, “Exper_Quit” (EQ), that provided individually tailored interventions to patients who smoke and matching tailored reports for pharmacists to help guide cessation counselling. Duration: 6 months	2			1											1
	Brown 2016	Community pharmacy-delivered interventions for public health priorities: a systematic review of interventions for alcohol reduction, smoking cessation and weight management, including meta-analysis for smoking cessation	To systematically review the effectiveness of community pharmacy-delivered interventions for alcohol reduction, smoking cessation and weight management.	Systematic review	Applied Social Sciences Index and Abstracts, Cumulative Index to Nursing and Allied Health Literature, EMBASE, International Bibliography of the Social Sciences, MEDLINE, NHS Economic Evaluation Database, PsycINFO, Social Science Citation Index, Scopus and the Sociological Abstract	Inception-2014	1	Cardiovascular disease / Diabetes	12		Burford	2013	RCT	Australia	Adults + Risk: Tobacco				1			1									1	Tobacco	SMOKING CESSATION INTERVENTIONS Use of APRIL (face aging software) plus standard care (2-minute smoking cessation advice from pharmacist. Duration: 6 months	1			1
	Brown 2016	Community pharmacy-delivered interventions for public health priorities: a systematic review of interventions for alcohol reduction, smoking cessation and weight management, including meta-analysis for smoking cessation	To systematically review the effectiveness of community pharmacy-delivered interventions for alcohol reduction, smoking cessation and weight management.	Systematic review	Applied Social Sciences Index and Abstracts, Cumulative Index to Nursing and Allied Health Literature, EMBASE, International Bibliography of the Social Sciences, MEDLINE, NHS Economic Evaluation Database, PsycINFO, Social Science Citation Index, Scopus and the Sociological Abstract	Inception-2014	1	Cardiovascular disease / Diabetes	12		Costello	2011	RCT + non random control	Canada	Adults + Risk: Tobacco				1			1									1	Tobacco	SMOKING CESSATION INTERVENTIONS Group A received 3- behavioural counselling sessions with a pharmacist and 5 weeks of free NRT. Group B received one individual counselling session plus 5 weeks of free NRT. Group B received all 5 weeks of NRT at their one session and group A received theirs over 3 sessions. Duration: 5-12 weeks	2			1											1
	Brown 2016	Community pharmacy-delivered interventions for public health priorities: a systematic review of interventions for alcohol reduction, smoking cessation and weight management, including meta-analysis for smoking cessation	To systematically review the effectiveness of community pharmacy-delivered interventions for alcohol reduction, smoking cessation and weight management.	Systematic review	Applied Social Sciences Index and Abstracts, Cumulative Index to Nursing and Allied Health Literature, EMBASE, International Bibliography of the Social Sciences, MEDLINE, NHS Economic Evaluation Database, PsycINFO, Social Science Citation Index, Scopus and the Sociological Abstract	Inception-2014	1	Cardiovascular disease / Diabetes	12		Crealey	1998	Controlled before after study (CBA)	UK	Adults + Risk: Tobacco				1			1									1	Tobacco	SMOKING CESSATION INTERVENTIONS Smoking cessation advice from community pharmacist, the Pharmacist Action on Smoking (PAS) Model. Developed by the PAS group in association with the National Pharmaceutical Association (NPA) in the UK, a written ‘contract’ between the patient and pharmacist (including a ‘stop date’), and a series of brief counselling meetings over approximately 6 months. Duration: …	1			1
	Brown 2016	Community pharmacy-delivered interventions for public health priorities: a systematic review of interventions for alcohol reduction, smoking cessation and weight management, including meta-analysis for smoking cessation	To systematically review the effectiveness of community pharmacy-delivered interventions for alcohol reduction, smoking cessation and weight management.	Systematic review	Applied Social Sciences Index and Abstracts, Cumulative Index to Nursing and Allied Health Literature, EMBASE, International Bibliography of the Social Sciences, MEDLINE, NHS Economic Evaluation Database, PsycINFO, Social Science Citation Index, Scopus and the Sociological Abstract	Inception-2014	1	Cardiovascular disease / Diabetes	12		Dhital	2015	RCT	UK	Adults				1			1											ALCOHOL REDUCTION INTERVENTIONS Structured: Intervention aimed at promoting behaviour change. 10 minutes brief motivational discussion with pharmacist to encourage contemplation/change of drinking habits. Materials provided included “Units & You” booklet and “Unit/Calorie Calculator Wheel” and an alcohol services leaflet. Duration: 3 months	1			1
	Brown 2016	Community pharmacy-delivered interventions for public health priorities: a systematic review of interventions for alcohol reduction, smoking cessation and weight management, including meta-analysis for smoking cessation	To systematically review the effectiveness of community pharmacy-delivered interventions for alcohol reduction, smoking cessation and weight management.	Systematic review	Applied Social Sciences Index and Abstracts, Cumulative Index to Nursing and Allied Health Literature, EMBASE, International Bibliography of the Social Sciences, MEDLINE, NHS Economic Evaluation Database, PsycINFO, Social Science Citation Index, Scopus and the Sociological Abstract	Inception-2014	1	Cardiovascular disease / Diabetes	12		Hoving	2010	RCT	Netherlands	Adults + Risk: Tobacco				1			1									1	Tobacco	SMOKING CESSATION INTERVENTIONS Participants received computer-generated tailored advice/messages to aid smoking cessation. Duration: 12 months	1			1
	Brown 2016	Community pharmacy-delivered interventions for public health priorities: a systematic review of interventions for alcohol reduction, smoking cessation and weight management, including meta-analysis for smoking cessation	To systematically review the effectiveness of community pharmacy-delivered interventions for alcohol reduction, smoking cessation and weight management.	Systematic review	Applied Social Sciences Index and Abstracts, Cumulative Index to Nursing and Allied Health Literature, EMBASE, International Bibliography of the Social Sciences, MEDLINE, NHS Economic Evaluation Database, PsycINFO, Social Science Citation Index, Scopus and the Sociological Abstract	Inception-2014	1	Cardiovascular disease / Diabetes	12		Howard-Pitney	1999	RCT	USA	Adults + Risk: Tobacco				1			1									1	Tobacco	TOBACCO CESSATION INTERVENTIONS 15mg nicotine patch plus behavioural treatment including 2 pharmacy visits, 2 support calls, and self-help materials. Duration: 6 months	2			1											1
	Brown 2016	Community pharmacy-delivered interventions for public health priorities: a systematic review of interventions for alcohol reduction, smoking cessation and weight management, including meta-analysis for smoking cessation	To systematically review the effectiveness of community pharmacy-delivered interventions for alcohol reduction, smoking cessation and weight management.	Systematic review	Applied Social Sciences Index and Abstracts, Cumulative Index to Nursing and Allied Health Literature, EMBASE, International Bibliography of the Social Sciences, MEDLINE, NHS Economic Evaluation Database, PsycINFO, Social Science Citation Index, Scopus and the Sociological Abstract	Inception-2014	1	Cardiovascular disease / Diabetes	12		Maguire	2001	RCT	UK	Adults + Risk: Tobacco				1			1									1	Tobacco	SMOKING CESSATION INTERVENTIONS The PAS intervention involved a structured counselling programme, an information leaflet and a follow-up weekly for the first 4 weeks then monthly as needed. (Smokers allocated to the PAS group received a leaflet and a one to one interview using the PAS flip-chart. Follow-up advice given at weekly intervals for 4 weeks, then monthly for 3 months. Duration: 12 months	1			1
	Brown 2016	Community pharmacy-delivered interventions for public health priorities: a systematic review of interventions for alcohol reduction, smoking cessation and weight management, including meta-analysis for smoking cessation	To systematically review the effectiveness of community pharmacy-delivered interventions for alcohol reduction, smoking cessation and weight management.	Systematic review	Applied Social Sciences Index and Abstracts, Cumulative Index to Nursing and Allied Health Literature, EMBASE, International Bibliography of the Social Sciences, MEDLINE, NHS Economic Evaluation Database, PsycINFO, Social Science Citation Index, Scopus and the Sociological Abstract	Inception-2014	1	Cardiovascular disease / Diabetes	12		Mochizuki	2004	RCT	Japan	Adults + Risk: Tobacco				1			1									1	Tobacco	SMOKING CESSATION INTERVENTIONS Smokers received both regular instructions on Nicorette use and smoking cessation advice at first sale then follow-up advice prior to starting cessation and 1, 3, 8 weeks and 3 months thereafter. Duration: 3 months	2			1											1
	Brown 2016	Community pharmacy-delivered interventions for public health priorities: a systematic review of interventions for alcohol reduction, smoking cessation and weight management, including meta-analysis for smoking cessation	To systematically review the effectiveness of community pharmacy-delivered interventions for alcohol reduction, smoking cessation and weight management.	Systematic review	Applied Social Sciences Index and Abstracts, Cumulative Index to Nursing and Allied Health Literature, EMBASE, International Bibliography of the Social Sciences, MEDLINE, NHS Economic Evaluation Database, PsycINFO, Social Science Citation Index, Scopus and the Sociological Abstract	Inception-2014	1	Cardiovascular disease / Diabetes	12		Sonderskov	1997	RCT	Denmark	Adults + Risk: Tobacco				1			1									1	Tobacco	SMOKING CESSATION INTERVENTIONS Nicotine patches: Customers who smoked 20 cigarettes or more per day were randomized to use one 21-mg/day patch per day during the first 4 weeks equivalent to one treatment period (active patches release 21 mg of nicotine in 24 hours), 14-mg/day patches (14 mg of nicotine/24 hours) during the second 4-week treatment period and 7-mg/day patches (7mg of nicotine/24 h…	1														1
	Brown 2016	Community pharmacy-delivered interventions for public health priorities: a systematic review of interventions for alcohol reduction, smoking cessation and weight management, including meta-analysis for smoking cessation	To systematically review the effectiveness of community pharmacy-delivered interventions for alcohol reduction, smoking cessation and weight management.	Systematic review	Applied Social Sciences Index and Abstracts, Cumulative Index to Nursing and Allied Health Literature, EMBASE, International Bibliography of the Social Sciences, MEDLINE, NHS Economic Evaluation Database, PsycINFO, Social Science Citation Index, Scopus and the Sociological Abstract	Inception-2014	1	Cardiovascular disease / Diabetes	12		Watson	2011	RCT	Scotland	Adults				1			1											ALCOHOL REDUCTION INTERVENTIONS Clients were provided with a brief alcohol intervention delivered by pharmacists specifically trained in brief alcohol intervention techniques. Duration: 6 months	1			1
	Bully 2015	Evidence from interventions based on theoretical models for lifestyle modification (physical activity, diet, alcohol and tobacco use) in primary care settings: A systematic review	To determine the effectiveness of health promotion interventions based on theoretical models of behavioral change to modify the main lifestyle factors (physical activity, diet, alcohol and tobacco) in adults receiving primary health care (PHC).	Systematic review	MEDLINE (via PubMed) and COCHRANE	2000-2012	1	Cardiovascular disease / Diabetes	13		Borrelli	2005, 2010	RCT	USA	Risk: Tobacco				1												1	Tobacco	TOBACCO USE Self-help manual specially designed for older adults +3 at-home motivational intervention visits (20-30 min) + telephone follow-up (5 min) by a nurse. Efforts made to explore ambivalence about smoking cessation, clarify benefits & harms of tobacco, increase risk perception using exhaled-CO feedback, & increase self-efficacy to stop smoking. Follow-up period: 12 months.	1			1
	Bully 2015	Evidence from interventions based on theoretical models for lifestyle modification (physical activity, diet, alcohol and tobacco use) in primary care settings: A systematic review	To determine the effectiveness of health promotion interventions based on theoretical models of behavioral change to modify the main lifestyle factors (physical activity, diet, alcohol and tobacco) in adults receiving primary health care (PHC).	Systematic review	MEDLINE (via PubMed) and COCHRANE	2000-2012	1	Cardiovascular disease / Diabetes	13		Cabezas	2011	RCT	Spain	Adults + Risk: Tobacco				1			1									1	Tobacco	TOBACCO USE Application of clinical guidelines based on the ISTAPS research. In precontemplation or contemplation stage: brief motivational interview + brochure with motivational information. In preparation or action stage: a) brochure with practical information to stop smoking + visit or telephone follow-up, b) brochure with practical information + behavioral intervention of 9 sessions in 6 mont…	1			1
	Bully 2015	Evidence from interventions based on theoretical models for lifestyle modification (physical activity, diet, alcohol and tobacco use) in primary care settings: A systematic review	To determine the effectiveness of health promotion interventions based on theoretical models of behavioral change to modify the main lifestyle factors (physical activity, diet, alcohol and tobacco) in adults receiving primary health care (PHC).	Systematic review	MEDLINE (via PubMed) and COCHRANE	2000-2012	1	Cardiovascular disease / Diabetes	13		Lai	2010	Systematic review	NR	Adults + Risk: Tobacco				1			1									1	Tobacco	TOBACCO USE Motivational interview or a variation thereof, designed for smoking cessation	1			1
	Bully 2015	Evidence from interventions based on theoretical models for lifestyle modification (physical activity, diet, alcohol and tobacco use) in primary care settings: A systematic review	To determine the effectiveness of health promotion interventions based on theoretical models of behavioral change to modify the main lifestyle factors (physical activity, diet, alcohol and tobacco) in adults receiving primary health care (PHC).	Systematic review	MEDLINE (via PubMed) and COCHRANE	2000-2012	1	Cardiovascular disease / Diabetes	13		Lennox	2001	RCT	UK	Adults + Risk: Tobacco				1			1									1	Tobacco	TOBACCO USE Personalized letter, computer-generated from participants' questionnaire responses. Text was developed by experts in tobacco detoxification based on the patient's stage of change. The nonpersonalized letter contained standard messages about giving up the tobacco habit. Follow-up period: 6 months.	1			1
	Bully 2015	Evidence from interventions based on theoretical models for lifestyle modification (physical activity, diet, alcohol and tobacco use) in primary care settings: A systematic review	To determine the effectiveness of health promotion interventions based on theoretical models of behavioral change to modify the main lifestyle factors (physical activity, diet, alcohol and tobacco) in adults receiving primary health care (PHC).	Systematic review	MEDLINE (via PubMed) and COCHRANE	2000-2012	1	Cardiovascular disease / Diabetes	13		MÃ¤rki	2006	Observational, noncontrolled	Switzerland	Elderly				1				1										PHYSICAL ACTIVITY Three individualized counseling sessions based on stage of change, delivered by a nurse (basal, 4 & 8 months) +age-appropriate written material. Follow up period: 12 months.	1			1
	Bully 2015	Evidence from interventions based on theoretical models for lifestyle modification (physical activity, diet, alcohol and tobacco use) in primary care settings: A systematic review	To determine the effectiveness of health promotion interventions based on theoretical models of behavioral change to modify the main lifestyle factors (physical activity, diet, alcohol and tobacco) in adults receiving primary health care (PHC).	Systematic review	MEDLINE (via PubMed) and COCHRANE	2000-2012	1	Cardiovascular disease / Diabetes	13		Meyer; Haug	2008; 2010	RCT	Germany	Risk: Tobacco				1												1	Tobacco	TOBACCO USE 1) Letters: 3 personalized letters (computer-generated) + self-help manuals. 2) Brief counseling: 10-minute intervention by family doctor during a normal PHC office visit + self-help manuals. Follow-up period: 24 months.	1			1
	Bully 2015	Evidence from interventions based on theoretical models for lifestyle modification (physical activity, diet, alcohol and tobacco use) in primary care settings: A systematic review	To determine the effectiveness of health promotion interventions based on theoretical models of behavioral change to modify the main lifestyle factors (physical activity, diet, alcohol and tobacco) in adults receiving primary health care (PHC).	Systematic review	MEDLINE (via PubMed) and COCHRANE	2000-2012	1	Cardiovascular disease / Diabetes	13		Perkins- Porras	2005	RCT	UK	Adults				1			1											DIET Both control and intervention groups received 2 individualized 15-minute consultations with a nurse in a 2-week interval. Intervention group received behavioral counseling adapted to the stage of change + establishment of short- and long-term objectives + written information about barriers & solutions. Follow-up period: 12 months.	1			1
	Bully 2015	Evidence from interventions based on theoretical models for lifestyle modification (physical activity, diet, alcohol and tobacco use) in primary care settings: A systematic review	To determine the effectiveness of health promotion interventions based on theoretical models of behavioral change to modify the main lifestyle factors (physical activity, diet, alcohol and tobacco) in adults receiving primary health care (PHC).	Systematic review	MEDLINE (via PubMed) and COCHRANE	2000-2012	1	Cardiovascular disease / Diabetes	13		Pieterse	2001	RCT	Germany	Adults + Risk: Tobacco				1			1									1	Tobacco	TOBACCO USE Brief intervention lasting 10 min + follow-up sessions + supporting TTM (transtheoretical model) -based written material. Follow- up period: 12 months.	1			1
	Bully 2015	Evidence from interventions based on theoretical models for lifestyle modification (physical activity, diet, alcohol and tobacco use) in primary care settings: A systematic review	To determine the effectiveness of health promotion interventions based on theoretical models of behavioral change to modify the main lifestyle factors (physical activity, diet, alcohol and tobacco) in adults receiving primary health care (PHC).	Systematic review	MEDLINE (via PubMed) and COCHRANE	2000-2012	1	Cardiovascular disease / Diabetes	13		Pinto	2001	RCT	USA	Adults	Elderly			2			1	1										PHYSICAL ACTIVITY Brief counseling session by doctors + written prescription for physical activity + manual based on TTM principles + follow-up visit at 4 weeks + same manual at 6 weeks + 5 monthly reminder emails + 4 updates with local resources, games, etc. + US$ 40 for completing all follow-up. Follow-up period: 8 months.	3			1		1								1
	Bully 2015	Evidence from interventions based on theoretical models for lifestyle modification (physical activity, diet, alcohol and tobacco use) in primary care settings: A systematic review	To determine the effectiveness of health promotion interventions based on theoretical models of behavioral change to modify the main lifestyle factors (physical activity, diet, alcohol and tobacco) in adults receiving primary health care (PHC).	Systematic review	MEDLINE (via PubMed) and COCHRANE	2000-2012	1	Cardiovascular disease / Diabetes	13		Prochaska	2005	RCT	USA	Adults: Risk: Tobacco				1			1									1	Tobacco	TOBACCO USE, DIET Evaluation questionnaires completed by telephone contact with participants, who received 3 emails at the start and at 6 & at 12 months, for each of the key behaviors involved in the study. Each of the 3-5 pages of the electronic message for each behavior was divided in 5 sections. 1) Stage of change & informed preparation for change, 2) discussion of pros & cons of the change, 3…	2	1		1
	Bully 2015	Evidence from interventions based on theoretical models for lifestyle modification (physical activity, diet, alcohol and tobacco use) in primary care settings: A systematic review	To determine the effectiveness of health promotion interventions based on theoretical models of behavioral change to modify the main lifestyle factors (physical activity, diet, alcohol and tobacco) in adults receiving primary health care (PHC).	Systematic review	MEDLINE (via PubMed) and COCHRANE	2000-2012	1	Cardiovascular disease / Diabetes	13		Steptoe	2000, 2001, 2003a,b	RCT	UK	Adults + Risk: CVD				1			1									1	CVD	PHYSICAL ACTIVITY, TOBACCO USE, DIET 2 or 3 behavioral counseling sessions of 20 min each, adapted to the stages of change, carried out by trained nurses. Follow-up period: 12 months	1			1
	Bully 2015	Evidence from interventions based on theoretical models for lifestyle modification (physical activity, diet, alcohol and tobacco use) in primary care settings: A systematic review	To determine the effectiveness of health promotion interventions based on theoretical models of behavioral change to modify the main lifestyle factors (physical activity, diet, alcohol and tobacco) in adults receiving primary health care (PHC).	Systematic review	MEDLINE (via PubMed) and COCHRANE	2000-2012	1	Cardiovascular disease / Diabetes	13		Williams; Kinmonth; Hardeman; Simmons	2004; 2008; 2009, 2011 a,b; 2010	RCT	UK	Adults + Risk: CVD				1			1									1	CVD	PHYSICAL ACTIVITY In-person intervention: Introductory interview + 4 one-hour sessions in-home + 2 telephone calls (45 min each) + monthly telephone follow-up + advice brochure. Distance intervention: Introductory interview + 6 telephone calls + monthly postal contact + advice brochure. Sessions were video-recorded and supervised monthly. Follow-up period: 12 months.	1			1
	Bully 2015	Evidence from interventions based on theoretical models for lifestyle modification (physical activity, diet, alcohol and tobacco use) in primary care settings: A systematic review	To determine the effectiveness of health promotion interventions based on theoretical models of behavioral change to modify the main lifestyle factors (physical activity, diet, alcohol and tobacco) in adults receiving primary health care (PHC).	Systematic review	MEDLINE (via PubMed) and COCHRANE	2000-2012	1	Cardiovascular disease / Diabetes	13		Young	2008	RCT	Australia	Risk: Tobacco				1												1	Tobacco	TOBACCO USE Telephone intervention conducted by a nurse. First call: collected data on smoking history, nicotine dependency, previous cessation efforts. Participants who indicated no disposition to quit smoking received 5A motivational intervention. Those who wanted to stop smoking were mailed a “quit kit” and nicotine substitutes. Participants were contacted at 1 & 3 weeks after their establishe…	3	1		1											1
	Cahill 2010	Stage-based interventions for smoking cessation	To test the effectiveness of stage-based interventions in helping smokers to quit.	Systematic review	Cochrane Tobacco Addiction Review Group Specialized Register	Inception- 2010	1	Cardiovascular disease / Diabetes	7		Aveyard	2003	RCT	UK	Risk: Tobacco				1												1	Tobacco	Int 1. Manual: TTM-based Pro-Change programme for a healthier lifestyle + 6-8 pp expert system letter based on Q responses; Qs at 3m and 6m, to generate 2 more tailored letters. Int 2. Phone: As 1, + phone calls at baseline, 3m and 6m, structured as reminders rather than motivational. Int 3. Nurse: As 1, + nurse appointment to explain and motivate	2			1		1
	Cahill 2010	Stage-based interventions for smoking cessation	To test the effectiveness of stage-based interventions in helping smokers to quit.	Systematic review	Cochrane Tobacco Addiction Review Group Specialized Register	Inception- 2010	1	Cardiovascular disease / Diabetes	7		Lawrence	2005	RCT	UK	Pregnant / postpartum + Risk: Tobacco				1						1						1	Tobacco	Int 1: Arm B: 6 x 30pp stage-based manuals (1 per stage + RP) Pro-Change programme for a healthy pregnancy. Assessed and guided (15 mins) at <20wks, 23-25 wks, 28-30wks, by midwife Int 2: Arm C: As B, + computer session at each assessment, with audio and on-screen feedback on SoC, progress, decisional balance, temptations, processes of change. Feedback print-out supplied after each visit.	1			1
	Cahill 2010	Stage-based interventions for smoking cessation	To test the effectiveness of stage-based interventions in helping smokers to quit.	Systematic review	Cochrane Tobacco Addiction Review Group Specialized Register	Inception- 2010	1	Cardiovascular disease / Diabetes	7		Lennox	2001	RCT	UK	Risk: Tobacco				1												1	Tobacco	Int 1: TL: computer-generated letter, tailored for SoC, age and sex. Int 2: SL: computer-generated standard letter	1			1
	Cahill 2010	Stage-based interventions for smoking cessation	To test the effectiveness of stage-based interventions in helping smokers to quit.	Systematic review	Cochrane Tobacco Addiction Review Group Specialized Register	Inception- 2010	1	Cardiovascular disease / Diabetes	7		Meyer	2008	RCT	Germany	Risk: Tobacco				1												1	Tobacco	Int 1: Letters: 3 computer-generated letters, tailored to SoC, scores on decisional balance, self-efficacy, processes of change. Letters went at 1 wk, 3m and 6m from baseline visit. Pts also given relevant S-H manuals Int 2: Brief advice (10 mins), tailored to SoC, plus same manuals as Int 1.	1			1
	Cahill 2010	Stage-based interventions for smoking cessation	To test the effectiveness of stage-based interventions in helping smokers to quit.	Systematic review	Cochrane Tobacco Addiction Review Group Specialized Register	Inception- 2010	1	Cardiovascular disease / Diabetes	7		Pieterse	2001	RCT	Netherlands	Risk: Tobacco				1												1	Tobacco	Brief physician advice, mean 10 mins, tailored to SoC, S-H manual, NRT gum recommended if appropriate.	1			1
	Cahill 2010	Stage-based interventions for smoking cessation	To test the effectiveness of stage-based interventions in helping smokers to quit.	Systematic review	Cochrane Tobacco Addiction Review Group Specialized Register	Inception- 2010	1	Cardiovascular disease / Diabetes	7		Prochaska	2005	RCT	USA	Risk: Tobacco				1												1	Tobacco	Home-based ES: 3 x computer reports at baseline, 6 and 12 months.	1			1
	Cahill 2010	Stage-based interventions for smoking cessation	To test the effectiveness of stage-based interventions in helping smokers to quit.	Systematic review	Cochrane Tobacco Addiction Review Group Specialized Register	Inception- 2010	1	Cardiovascular disease / Diabetes	7		Young	2008	RCT	Australia	Risk: Tobacco				1												1	Tobacco	4 x counselling phone calls, delivered by trained nurse, based on 5As, MI, 5Rs. Those not ready to make a quit attempt received a motivational intervention to move them through the stages. Quit-at- tempters were sent quit pack, encouraged to use NRT; Calls made on TQD, +1 week and +3 weeks.	1			1
	Carr 2012	Interventions for tobacco cessation in the dental setting	To assesses the effectiveness of interventions for tobacco cessation delivered by oral health professionals and offered to cigarette smokers and smokeless tobacco users in the dental office or community setting.	Systematic review	The Specialized Registers of the Cochrane Tobacco Addiction Group, Cochrane Oral Health Group, CENTRAL, MEDLINE, EMBASE, CINAHL, Healthstar, ERIC, PsycINFO, National Technical Information Service database, Dissertation Abstracts Online, Database of Abstract of Reviews of Effectiveness, Web of Science	Inception- 2011	1	Cardiovascular disease / Diabetes	9		Andrews	1999	Cluster randomised trial	USA	Risk: Tobacco				1												1	Tobacco	Determine tobacco use, identify oral disease, strong advice to quit, set quit date within 2w, motivation video, written material, call patient within 2w.	2	1		1
	Carr 2012	Interventions for tobacco cessation in the dental setting	To assesses the effectiveness of interventions for tobacco cessation delivered by oral health professionals and offered to cigarette smokers and smokeless tobacco users in the dental office or community setting.	Systematic review	The Specialized Registers of the Cochrane Tobacco Addiction Group, Cochrane Oral Health Group, CENTRAL, MEDLINE, EMBASE, CINAHL, Healthstar, ERIC, PsycINFO, National Technical Information Service database, Dissertation Abstracts Online, Database of Abstract of Reviews of Effectiveness, Web of Science	Inception- 2011	1	Cardiovascular disease / Diabetes	9		Ebbert	2007	RCT	USA	Risk: Tobacco				1												1	Tobacco	Brief counselling plus quitline referral (Fax-to-quit referral form)	1			1
	Carr 2012	Interventions for tobacco cessation in the dental setting	To assesses the effectiveness of interventions for tobacco cessation delivered by oral health professionals and offered to cigarette smokers and smokeless tobacco users in the dental office or community setting.	Systematic review	The Specialized Registers of the Cochrane Tobacco Addiction Group, Cochrane Oral Health Group, CENTRAL, MEDLINE, EMBASE, CINAHL, Healthstar, ERIC, PsycINFO, National Technical Information Service database, Dissertation Abstracts Online, Database of Abstract of Reviews of Effectiveness, Web of Science	Inception- 2011	1	Cardiovascular disease / Diabetes	9		Gordon	2010a	RCT	USA	Risk: Tobacco				1												1	Tobacco	1. ’3 As’ intervention; ask, advise, arrange quitline referral using ’fax-to-quit referral form 2. ’5 As’ intervention; ask, advise, assess, assist, arrange counselling with Quitline referral as an option at provider’s discretion.	1			1
	Carr 2012	Interventions for tobacco cessation in the dental setting	To assesses the effectiveness of interventions for tobacco cessation delivered by oral health professionals and offered to cigarette smokers and smokeless tobacco users in the dental office or community setting.	Systematic review	The Specialized Registers of the Cochrane Tobacco Addiction Group, Cochrane Oral Health Group, CENTRAL, MEDLINE, EMBASE, CINAHL, Healthstar, ERIC, PsycINFO, National Technical Information Service database, Dissertation Abstracts Online, Database of Abstract of Reviews of Effectiveness, Web of Science	Inception- 2011	1	Cardiovascular disease / Diabetes	9		Gordon	2010b	RCT	USA	Adults + Risk: Tobacco				1			1									1	Tobacco	Brief ’tailored’ tobacco advice, assistance, & NRT	2			1											1
	Carr 2012	Interventions for tobacco cessation in the dental setting	To assesses the effectiveness of interventions for tobacco cessation delivered by oral health professionals and offered to cigarette smokers and smokeless tobacco users in the dental office or community setting.	Systematic review	The Specialized Registers of the Cochrane Tobacco Addiction Group, Cochrane Oral Health Group, CENTRAL, MEDLINE, EMBASE, CINAHL, Healthstar, ERIC, PsycINFO, National Technical Information Service database, Dissertation Abstracts Online, Database of Abstract of Reviews of Effectiveness, Web of Science	Inception- 2011	1	Cardiovascular disease / Diabetes	9		Hanioka	2010	RCT	Japan	Adults + Risk: Tobacco				1			1									1	Tobacco	Behavioral and pharmacological (nicotine patch and gum) relapse strategies; counselled at initial 2 visits and at 2, 4, 8, and 12 weeks.	1			1
	Carr 2012	Interventions for tobacco cessation in the dental setting	To assesses the effectiveness of interventions for tobacco cessation delivered by oral health professionals and offered to cigarette smokers and smokeless tobacco users in the dental office or community setting.	Systematic review	The Specialized Registers of the Cochrane Tobacco Addiction Group, Cochrane Oral Health Group, CENTRAL, MEDLINE, EMBASE, CINAHL, Healthstar, ERIC, PsycINFO, National Technical Information Service database, Dissertation Abstracts Online, Database of Abstract of Reviews of Effectiveness, Web of Science	Inception- 2011	1	Cardiovascular disease / Diabetes	9		Lando	2007	RCT	USA	Children>5 / Adolescents				1		1												Provider advice plus motivational interviewing/follow-up phone calls	1			1
	Carr 2012	Interventions for tobacco cessation in the dental setting	To assesses the effectiveness of interventions for tobacco cessation delivered by oral health professionals and offered to cigarette smokers and smokeless tobacco users in the dental office or community setting.	Systematic review	The Specialized Registers of the Cochrane Tobacco Addiction Group, Cochrane Oral Health Group, CENTRAL, MEDLINE, EMBASE, CINAHL, Healthstar, ERIC, PsycINFO, National Technical Information Service database, Dissertation Abstracts Online, Database of Abstract of Reviews of Effectiveness, Web of Science	Inception- 2011	1	Cardiovascular disease / Diabetes	9		Nohlert	2009	RCT	Sweden	Risk: Tobacco				1												1	Tobacco	1. High intensity - 8 x 40 minute counselling sessions over 4m; mixed behavioral, coaching, and pharmacological advice 2. Low intensity - 1 x 30 minute counselling session explaining a self-help program [8 week program] Information on NRT given to both groups but no recommendation about whether to use or not.	1			1
	Carr 2012	Interventions for tobacco cessation in the dental setting	To assesses the effectiveness of interventions for tobacco cessation delivered by oral health professionals and offered to cigarette smokers and smokeless tobacco users in the dental office or community setting.	Systematic review	The Specialized Registers of the Cochrane Tobacco Addiction Group, Cochrane Oral Health Group, CENTRAL, MEDLINE, EMBASE, CINAHL, Healthstar, ERIC, PsycINFO, National Technical Information Service database, Dissertation Abstracts Online, Database of Abstract of Reviews of Effectiveness, Web of Science	Inception- 2011	1	Cardiovascular disease / Diabetes	9		Severson	1998	RCT	USA	Risk: Tobacco				1												1	Tobacco	1. Minimal intervention: • Determined tobacco use status from the patient’s chart and health questionnaire; • Identified and recorded findings from the oral examination and related them to patient’s tobacco use; • Gave advice to quit and relating advice to oral health; • Gave the patient a packet of materials that included pamphlets of health problems/ways to quit; a quit kit with sugarless candy…	2	1		1
	Carr 2012	Interventions for tobacco cessation in the dental setting	To assesses the effectiveness of interventions for tobacco cessation delivered by oral health professionals and offered to cigarette smokers and smokeless tobacco users in the dental office or community setting.	Systematic review	The Specialized Registers of the Cochrane Tobacco Addiction Group, Cochrane Oral Health Group, CENTRAL, MEDLINE, EMBASE, CINAHL, Healthstar, ERIC, PsycINFO, National Technical Information Service database, Dissertation Abstracts Online, Database of Abstract of Reviews of Effectiveness, Web of Science	Inception- 2011	1	Cardiovascular disease / Diabetes	9		Stevens	1995	NR	USA	Men + Risk: Tobacco				1								1				1	Tobacco	Soft-tissue exam, cleaning, patient education, feedback on oral health and advice on self care, report of keratotic lesions asking where tobacco was placed, hygienist- directed advice to quit, dentists’ strong advice to quit, 9 min video, setting a quit date, self-help booklet, 24-hour advice phone line, kit providing oral substitutes and tip sheets with advice on how to quit, 1w follow-up call b…	2	1		1
	Cass 2016	Passive interventions in primary healthcare waiting rooms are effective in promoting healthy lifestyle behaviours: an integrative review	To undertake an integrative review to investigate the effectiveness of passive health-related waiting room interventions in improving healthy lifestyle behaviours, as well as precursors to behaviour change.	Other: Integrative review	ScienceDirect, ProQuest, Family Health, Scopus, PubMed, MEDLINEÂ®, CINAHL, Dentistry and Oral Sciences and Cochrane	Inception-	1	Cardiovascular disease / Diabetes	21		Ellis	1982	NR	USA	General population				1					1									Computer and poster in GP waiting room educating about healthy lifestyle habits.	1			1
	Cass 2016	Passive interventions in primary healthcare waiting rooms are effective in promoting healthy lifestyle behaviours: an integrative review	To undertake an integrative review to investigate the effectiveness of passive health-related waiting room interventions in improving healthy lifestyle behaviours, as well as precursors to behaviour change.	Other: Integrative review	ScienceDirect, ProQuest, Family Health, Scopus, PubMed, MEDLINEÂ®, CINAHL, Dentistry and Oral Sciences and Cochrane	Inception-	1	Cardiovascular disease / Diabetes	21		Frank	2000	NR	USA	General population				1					1									Video in GP waiting room educating about lifestyle habits.	1			1
	Cass 2016	Passive interventions in primary healthcare waiting rooms are effective in promoting healthy lifestyle behaviours: an integrative review	To undertake an integrative review to investigate the effectiveness of passive health-related waiting room interventions in improving healthy lifestyle behaviours, as well as precursors to behaviour change.	Other: Integrative review	ScienceDirect, ProQuest, Family Health, Scopus, PubMed, MEDLINEÂ®, CINAHL, Dentistry and Oral Sciences and Cochrane	Inception-	1	Cardiovascular disease / Diabetes	21		Gliori	2006	NR	USA	General population				1					1									Posters, brochures and fact cards in prenatal care waiting room educating about fish intake for pregnancy.	1			1
	Cass 2016	Passive interventions in primary healthcare waiting rooms are effective in promoting healthy lifestyle behaviours: an integrative review	To undertake an integrative review to investigate the effectiveness of passive health-related waiting room interventions in improving healthy lifestyle behaviours, as well as precursors to behaviour change.	Other: Integrative review	ScienceDirect, ProQuest, Family Health, Scopus, PubMed, MEDLINEÂ®, CINAHL, Dentistry and Oral Sciences and Cochrane	Inception-	1	Cardiovascular disease / Diabetes	21		Jackson	2010	NR	USA	General population				1					1									Video and worksheet in prenatal care waiting room educating about diet and exercise for pregnancy	1			1
	Cass 2016	Passive interventions in primary healthcare waiting rooms are effective in promoting healthy lifestyle behaviours: an integrative review	To undertake an integrative review to investigate the effectiveness of passive health-related waiting room interventions in improving healthy lifestyle behaviours, as well as precursors to behaviour change.	Other: Integrative review	ScienceDirect, ProQuest, Family Health, Scopus, PubMed, MEDLINEÂ®, CINAHL, Dentistry and Oral Sciences and Cochrane	Inception-	1	Cardiovascular disease / Diabetes	21		Leijon	2011	NR	Sweden	General population				1					1									Kiosk and poster in GP waiting room educating about physical activity.	1			1
	Cass 2016	Passive interventions in primary healthcare waiting rooms are effective in promoting healthy lifestyle behaviours: an integrative review	To undertake an integrative review to investigate the effectiveness of passive health-related waiting room interventions in improving healthy lifestyle behaviours, as well as precursors to behaviour change.	Other: Integrative review	ScienceDirect, ProQuest, Family Health, Scopus, PubMed, MEDLINEÂ®, CINAHL, Dentistry and Oral Sciences and Cochrane	Inception-	1	Cardiovascular disease / Diabetes	21		Li	1984	NR	USA	General population				1					1									Video and poster in family planning clinic waiting room educating about smoking cessation.	1			1
	Cass 2016	Passive interventions in primary healthcare waiting rooms are effective in promoting healthy lifestyle behaviours: an integrative review	To undertake an integrative review to investigate the effectiveness of passive health-related waiting room interventions in improving healthy lifestyle behaviours, as well as precursors to behaviour change.	Other: Integrative review	ScienceDirect, ProQuest, Family Health, Scopus, PubMed, MEDLINEÂ®, CINAHL, Dentistry and Oral Sciences and Cochrane	Inception-	1	Cardiovascular disease / Diabetes	21		Mead	1995	NR	USA	General population				1					1									Video, poster, brochures in GP waiting room educating about preventative service utilisation	1			1
	Cass 2016	Passive interventions in primary healthcare waiting rooms are effective in promoting healthy lifestyle behaviours: an integrative review	To undertake an integrative review to investigate the effectiveness of passive health-related waiting room interventions in improving healthy lifestyle behaviours, as well as precursors to behaviour change.	Other: Integrative review	ScienceDirect, ProQuest, Family Health, Scopus, PubMed, MEDLINEÂ®, CINAHL, Dentistry and Oral Sciences and Cochrane	Inception-	1	Cardiovascular disease / Diabetes	21		Moerenhout	2013	NR	Belgium	General population				1					1									Brochures in GP waiting room educating about health and self-management.	1			1
	Cass 2016	Passive interventions in primary healthcare waiting rooms are effective in promoting healthy lifestyle behaviours: an integrative review	To undertake an integrative review to investigate the effectiveness of passive health-related waiting room interventions in improving healthy lifestyle behaviours, as well as precursors to behaviour change.	Other: Integrative review	ScienceDirect, ProQuest, Family Health, Scopus, PubMed, MEDLINEÂ®, CINAHL, Dentistry and Oral Sciences and Cochrane	Inception-	1	Cardiovascular disease / Diabetes	21		Rose	2010	NR	USA	General population				1					1									Voice recognition telephone in GP waiting room educating about alcohol consumption.	1			1
	Cass 2016	Passive interventions in primary healthcare waiting rooms are effective in promoting healthy lifestyle behaviours: an integrative review	To undertake an integrative review to investigate the effectiveness of passive health-related waiting room interventions in improving healthy lifestyle behaviours, as well as precursors to behaviour change.	Other: Integrative review	ScienceDirect, ProQuest, Family Health, Scopus, PubMed, MEDLINEÂ®, CINAHL, Dentistry and Oral Sciences and Cochrane	Inception-	1	Cardiovascular disease / Diabetes	21		Stephens	2008	NR	USA	General population				1					1									Poster in GP waiting room educating about weight loss.	1			1
	Chamberlain 2017	Psychosocial interventions for supporting women to stop smoking in pregnancy	To assess the effects of smoking cessation interventions during pregnancy on smoking behaviour and perinatal health outcomes.	Systematic review	e Cochrane Pregnancy and Childbirth Group's Trials Register	Inception- 2015	1	Cardiovascular disease / Diabetes	46		Albrecht	1998	3-armed randomised-controlled trial (	USA	Pregnant / Postpartum + Children >5 / Adolescents + Risk: Tobacco				1		1				1						1	Tobacco	Intervention 1 (TFS): Cognitive behavioural group model designed specifically for adolescents based on problem-behaviour theory: 8 modules to heighten awareness and attention to smoking messsages; build and enhance smoking cessation skills; teach skills for maintenance of smoking control; in cludes experiential learning and round robin discussion. TFS was modified to include additional informatio…	4			1			1					1		1
	Chamberlain 2017	Psychosocial interventions for supporting women to stop smoking in pregnancy	To assess the effects of smoking cessation interventions during pregnancy on smoking behaviour and perinatal health outcomes.	Systematic review	e Cochrane Pregnancy and Childbirth Group's Trials Register	Inception- 2015	1	Cardiovascular disease / Diabetes	46		Thornton	1997	RCT	Ireland	Pregnant / Postpartum + Risk: Tobacco				1						1						1	Tobacco	Routine prenatal advice on a range of health issues, from midwives and obstetricians + (i) structured 1 to 1 counselling by a trained facilitator (based on stages of change theory); (ii) partners invited to be involved in the program; (iii) an information pack (developed in collaboration with a focus group of women), which included a self-help booklet; (iv) and invited to join a stop smoking supp…	2			1									1
	Chamberlain 2017	Psychosocial interventions for supporting women to stop smoking in pregnancy	To assess the effects of smoking cessation interventions during pregnancy on smoking behaviour and perinatal health outcomes.	Systematic review	e Cochrane Pregnancy and Childbirth Group's Trials Register	Inception- 2015	1	Cardiovascular disease / Diabetes	46		Walsh	1997	RCT	Australia	Pregnant / Postpartum + Risk: Tobacco				1						1						1	Tobacco	(i) 2-3 min standardised risk information from Doctor. (ii) 14-min video on risk information rebuttal of barriers to quitting, cessation tips and 10-min standard ised information. (iii) Counselling from midwife after the video, using a flip chart, with negotiation of a quit date whenev er possible. (iv) Self-help manual on risks, barriers and cessation plus 4 packets of confectionary gum. (v) Lot…	2			1										1
	Chamberlain 2017	Psychosocial interventions for supporting women to stop smoking in pregnancy	To assess the effects of smoking cessation interventions during pregnancy on smoking behaviour and perinatal health outcomes.	Systematic review	e Cochrane Pregnancy and Childbirth Group's Trials Register	Inception- 2015	1	Cardiovascular disease / Diabetes	46		Windsor	1985	RCT	USA	Pregnant / Postpartum + Risk: Tobacco				1						1						1	Tobacco	Intervention 1:10 min standardised counselling session from a health educator (B Comm H Ed) + ALA "Freedom from smoking" (ALA) manual (17 day self-directed plan for quitting) + "Because you love your baby" pamphlet on the dangers and risk of smoking and the benefits of quitting. Intervention 2: as for I1 except that the manual was "A pregnant woman's self-help guide to quit smoking" (instead of t…	1			1
	Chamberlain 2017	Psychosocial interventions for supporting women to stop smoking in pregnancy	To assess the effects of smoking cessation interventions during pregnancy on smoking behaviour and perinatal health outcomes.	Systematic review	e Cochrane Pregnancy and Childbirth Group's Trials Register	Inception- 2015	1	Cardiovascular disease / Diabetes	46		Albrecht	2006	3-armed RCT	USA	Pregnant / Postpartum + Children >5 / Adolescents + Risk: Tobacco				1		1				1						1	Tobacco	The TFS intervention consisted of an 8-week group program designed to promote and maintain smoking abstinence based on the Cognitive Behavioral Theory, with modification that incorporated developmental components of Jessor’s Problem Behavior Theory, including a peer buddy and a peer co-leader for peer modelling and sanctioning on smoking. Information pertinent to pregnancy and smoking was provide…	2			1			1
	Chamberlain 2017	Psychosocial interventions for supporting women to stop smoking in pregnancy	To assess the effects of smoking cessation interventions during pregnancy on smoking behaviour and perinatal health outcomes.	Systematic review	e Cochrane Pregnancy and Childbirth Group's Trials Register	Inception- 2015	1	Cardiovascular disease / Diabetes	46		Baric	1976	A 2-arm randomised controlled pilot study	UK	Pregnant / Postpartum + Risk: Tobacco				1						1						1	Tobacco	1 to 1 counselling ('a short interview') from a senior medical student which involved discussion of the disadvantages of smoking during pregnancy: risk to the fetus; to stop smoking. Given strong encouragement to quit and to make a commitment to do so. If this was not agreed then reduction to less than 5 cigarettes a day. Half the intervention group were given a diary to record each cigarette smo…	1			1
	Chamberlain 2017	Psychosocial interventions for supporting women to stop smoking in pregnancy	To assess the effects of smoking cessation interventions during pregnancy on smoking behaviour and perinatal health outcomes.	Systematic review	e Cochrane Pregnancy and Childbirth Group's Trials Register	Inception- 2015	1	Cardiovascular disease / Diabetes	46		Bauman	1983	RCT	USA	Pregnant / Postpartum + Risk: Tobacco				1						1						1	Tobacco	Women were read a 135 script that described the relationship among cigarette smoking, CO, and the harmful consequences of smoking. Also provided breath specimen in which CO was measured, with feedback of the result.	2	1		1
	Chamberlain 2017	Psychosocial interventions for supporting women to stop smoking in pregnancy	To assess the effects of smoking cessation interventions during pregnancy on smoking behaviour and perinatal health outcomes.	Systematic review	e Cochrane Pregnancy and Childbirth Group's Trials Register	Inception- 2015	1	Cardiovascular disease / Diabetes	46		Burling	1991	RCT	USA	Pregnant / Postpartum + Risk: Tobacco				1						1						1	Tobacco	A personal letter from the Chief (physician) of the prenatal clinic within 3 days of the visit, mentioning the CO test, discussing the risks of smoking to herself and the fetus and urging her to stop plus the American Cancer Society pamphlet ("Why start life under a cloud?") about the negative effects of smoking and simple guidelines for self-directed smoking cessation.	1			1
	Chamberlain 2017	Psychosocial interventions for supporting women to stop smoking in pregnancy	To assess the effects of smoking cessation interventions during pregnancy on smoking behaviour and perinatal health outcomes.	Systematic review	e Cochrane Pregnancy and Childbirth Group's Trials Register	Inception- 2015	1	Cardiovascular disease / Diabetes	46		Cook	1995	RCT	USA	Pregnant / Postpartum + Risk: Tobacco				1						1						1	Tobacco	Discussion of smoking risks by a nutritionist and again by a resident physician at initial prenatal visit + regular meetings with a smoking cessation counsellor and physician reinforce ment at each visit. The women also received biochemical feedback from urine cotinine.	2	1		1
	Chamberlain 2017	Psychosocial interventions for supporting women to stop smoking in pregnancy	To assess the effects of smoking cessation interventions during pregnancy on smoking behaviour and perinatal health outcomes.	Systematic review	e Cochrane Pregnancy and Childbirth Group's Trials Register	Inception- 2015	1	Cardiovascular disease / Diabetes	46		Cope	2003	RCT	UK	Pregnant / Postpartum + Risk: Tobacco				1						1						1	Tobacco	6-min urine test completed in their presence. Results given as a number and graphic illustration. A specific quit date within the next 14 days was mutually agreed and the woman was given a printed leaflet containing practical advice on how to reduce their smoking measurement at each visit. A positive friendly attitude of providers - information, feedback, encouragement protocol was repeated whene…	2	1		1
	Chamberlain 2017	Psychosocial interventions for supporting women to stop smoking in pregnancy	To assess the effects of smoking cessation interventions during pregnancy on smoking behaviour and perinatal health outcomes.	Systematic review	e Cochrane Pregnancy and Childbirth Group's Trials Register	Inception- 2015	1	Cardiovascular disease / Diabetes	46		Dornelas	2006	RCT	USA	Pregnant / Postpartum + Risk: Tobacco				1						1						1	Tobacco	1 90-min psychotherapy session provided by masters-prepared mental health therapist trained in smoking cessation. The main goals were to assess readiness to quit, identify potential psychological or social problems that might pose as barriers to quitting, and set a quit date. This was followed by bi-monthly telephone calls from the therapist during pregnancy, and monthly calls after de livery.	1			1
	Chamberlain 2017	Psychosocial interventions for supporting women to stop smoking in pregnancy	To assess the effects of smoking cessation interventions during pregnancy on smoking behaviour and perinatal health outcomes.	Systematic review	e Cochrane Pregnancy and Childbirth Group's Trials Register	Inception- 2015	1	Cardiovascular disease / Diabetes	46		Eades	2012	RCT	Australia	Pregnant / Postpartum + Risk: Tobacco + Minority				1						1				1		1	Tobacco	Intervention developed after review of the literature and consultation with service providers and community members. At first AN visit women received a scripted invitation from the doctor to quit smoking and advised to quit 'cold turkey' and return to the clinic in 3-5 days and at 7-10 days. The woman received an appointment reminder card, fridge magnet, and a letter for other house hold members …	3			1										1	1
	Chamberlain 2017	Psychosocial interventions for supporting women to stop smoking in pregnancy	To assess the effects of smoking cessation interventions during pregnancy on smoking behaviour and perinatal health outcomes.	Systematic review	e Cochrane Pregnancy and Childbirth Group's Trials Register	Inception- 2015	1	Cardiovascular disease / Diabetes	46		El- Mohandes	2011	RCT	USA	Pregnant / Postpartum + Risk: Tobacco + Minority				1						1				1		1	Tobacco	The 10-session intervention was delivered during prenatal (eight sessions) and postpartum (2 booster sessions) care visits. 4 prenatal sessions were considered minimal adherence. The session duration was approximately 35 min. The smoking intervention was consistent with the Smoking Cessation or Reduction in Pregnancy Trial (SCRIPT) and the Counseling and Behavioral Interventions Work Group of the…	1			1
	Chamberlain 2017	Psychosocial interventions for supporting women to stop smoking in pregnancy	To assess the effects of smoking cessation interventions during pregnancy on smoking behaviour and perinatal health outcomes.	Systematic review	e Cochrane Pregnancy and Childbirth Group's Trials Register	Inception- 2015	1	Cardiovascular disease / Diabetes	46		Ershoff	1989	RCT	USA	Pregnant / Postpartum + Risk: Tobacco				1						1						1	Tobacco	2-page pamphlet on hazards of smoking and on the need to quit; 2 mins discussion with a health educator (within a 45 mins individual conference); advised of free 5 session smoking cessation program available through the HMO. Coverage in AN classes remained unchanged. Also first of series of 8 self-help booklets aimed to increase moti vation for quitting; teach behavioural strategies for cessation…	1			1
	Chamberlain 2017	Psychosocial interventions for supporting women to stop smoking in pregnancy	To assess the effects of smoking cessation interventions during pregnancy on smoking behaviour and perinatal health outcomes.	Systematic review	e Cochrane Pregnancy and Childbirth Group's Trials Register	Inception- 2015	1	Cardiovascular disease / Diabetes	46		Glover	2014	RCT	New Zealand	Pregnant / Postpartum + Risk: Tobacco + Minority				1						1				1		1	Tobacco	Smoking cessation intervation. Intervention 1: For the voucher condition participants were provided with a $25 voucher from Farmers Trading Company, a general department store with branches throughout NZ that does not stock artificial infant food, alcohol or cigarettes. C: Intervention 2: Product participants were able to choose from 24 different products packs. If they were abstinent for all 8 w…	1													1
	Chamberlain 2017	Psychosocial interventions for supporting women to stop smoking in pregnancy	To assess the effects of smoking cessation interventions during pregnancy on smoking behaviour and perinatal health outcomes.	Systematic review	e Cochrane Pregnancy and Childbirth Group's Trials Register	Inception- 2015	1	Cardiovascular disease / Diabetes	46		Graham	1992	RCT	USA	Pregnant / Postpartum + Minority + Risk: SES				1						1				1		1	SES	2 non-professional black women who demonstrated rapport with women served as home-visitors and were trained in childbirth education, community resources, and nutrition during pregnancy. 4 x 1 hour home visits occurred at 4-6 week intervals. The home visitors followed a protocol which included psychosocial support, efforts at stress reduction, information on health risks (especially smoking and dr…	2			1										1
	Chamberlain 2017	Psychosocial interventions for supporting women to stop smoking in pregnancy	To assess the effects of smoking cessation interventions during pregnancy on smoking behaviour and perinatal health outcomes.	Systematic review	e Cochrane Pregnancy and Childbirth Group's Trials Register	Inception- 2015	1	Cardiovascular disease / Diabetes	46		Harris	2015	RCT	USA	Pregnant / Postpartum + Risk: Tobacco				1						1						1	Tobacco	Smoking cessation intervention. The Motiv8 program lasted 6 weeks and consisted of 5 phases: Baseline (7 days), Shaping (4 days), Abstinence (21 days), Thinning (5 days), and Return to Baseline (5 days). During each phase, participants submitted video recordings of themselves twice per day (at least 8 hours apart) giving breath samples using the Smokerlyzer. They could earn vouchers exchangeable …	3	1		1										1
	Chamberlain 2017	Psychosocial interventions for supporting women to stop smoking in pregnancy	To assess the effects of smoking cessation interventions during pregnancy on smoking behaviour and perinatal health outcomes.	Systematic review	e Cochrane Pregnancy and Childbirth Group's Trials Register	Inception- 2015	1	Cardiovascular disease / Diabetes	46		Haug	1994	Cluster RCT	Norway	Pregnant / Postpartum + Risk: Tobacco				1						1						1	Tobacco	(i) < 15 mins GP consultation at initial visit about hazards of smoking, how to stop and how to avoid relapse; (ii) information about problems related to 'the smoking fetus'; (iii) delivered with aid of a 5-page 'flip-over'; (iv) 8-page booklet. Women invited to consult their GPs after 1, 6, 12 and 18 months to discuss their smoking habits.	1			1
	Chamberlain 2017	Psychosocial interventions for supporting women to stop smoking in pregnancy	To assess the effects of smoking cessation interventions during pregnancy on smoking behaviour and perinatal health outcomes.	Systematic review	e Cochrane Pregnancy and Childbirth Group's Trials Register	Inception- 2015	1	Cardiovascular disease / Diabetes	46		Hegaard	2003	Quasi-randomised trial	Netherlands	Pregnant / Postpartum + Risk: Tobacco				1						1						1	Tobacco	(i) Extended initial consultation (from 30 to 40 mins) which included a dialogue about smoking and motivation for cessation. (ii) written information about risks of smoking and passive smoking. (iii) invitation to join smoking cessation program, based on CBT. The program involved 9 appointments (individually or in a group) over a period of 14 weeks. 3 attendances prepared participants for quittin…	4	1		1									1		1
	Chamberlain 2017	Psychosocial interventions for supporting women to stop smoking in pregnancy	To assess the effects of smoking cessation interventions during pregnancy on smoking behaviour and perinatal health outcomes.	Systematic review	e Cochrane Pregnancy and Childbirth Group's Trials Register	Inception- 2015	1	Cardiovascular disease / Diabetes	46		Hjalmarson	1991	Quasi-randomised trial	Sweden	Pregnant / Postpartum + Risk: Tobacco				1						1						1	Tobacco	Given a self-help manual on stopping smoking, based on Windsor 1985 (AvC). The manual was revised and pilot tested. The manual contained 2 phases, a preparatory (one week) and cessation phase. The smoker was given new assignments every day to the quit day and the tasks were based on the principle of behaviour therapy. The cessation period was followed for the first 5 days with new information dai…	1			1
	Chamberlain 2017	Psychosocial interventions for supporting women to stop smoking in pregnancy	To assess the effects of smoking cessation interventions during pregnancy on smoking behaviour and perinatal health outcomes.	Systematic review	e Cochrane Pregnancy and Childbirth Group's Trials Register	Inception- 2015	1	Cardiovascular disease / Diabetes	46		Kendrick	1995	Cluster RCT	USA	Pregnant / Postpartum + Risk: Tobacco				1						1						1	Tobacco	Based on stages of change, but differed by State, locally adapted with some detailed development. Colorado: 1-5 mins counselling; assessing smoking status; quitting tips; supportive statements by nurse-clinicians; healthcare providers' Guide; 8 brochures for pregnant smokers; additional 1 for women postpartum. Maryland: brief clinic-based counselling program + self-help material focusing on the s…	1			1
	Chamberlain 2017	Psychosocial interventions for supporting women to stop smoking in pregnancy	To assess the effects of smoking cessation interventions during pregnancy on smoking behaviour and perinatal health outcomes.	Systematic review	e Cochrane Pregnancy and Childbirth Group's Trials Register	Inception- 2015	1	Cardiovascular disease / Diabetes	46		Lawrence	2003	Cluster RCT	UK	Pregnant / Postpartum + Risk: Tobacco				1						1						1	Tobacco	Intervention 1 (self-help booklets): Midwives received 2 and a half days training on theory of trans theoretical model. Participants received a set of 6 stage-based self-help manuals "Pro-Change pro gramme for a healthy pregnancy". The midwife assessed each participant's stage of change and point ed the woman to the appropriate manual. No more than 15 mins was spent on the intervention. Intervent…	2	1		1
	Chamberlain 2017	Psychosocial interventions for supporting women to stop smoking in pregnancy	To assess the effects of smoking cessation interventions during pregnancy on smoking behaviour and perinatal health outcomes.	Systematic review	e Cochrane Pregnancy and Childbirth Group's Trials Register	Inception- 2015	1	Cardiovascular disease / Diabetes	46		Lilley	1986	RCT	UK	Pregnant / Postpartum + Risk: Tobacco				1						1						1	Tobacco	(i) 10 mins anti-smoking advice from SHO, senior house officer, (Resident) based on Health Education Coun cil Booklet "So you want to stop smoking for you and your baby", an additional leaflet from the same source, and copies of the booklet for other family members; (ii) woman's GP sent a letter describing the purpose of the study and a booklet, asked to reinforce the information at usual contact…	1			1
	Chamberlain 2017	Psychosocial interventions for supporting women to stop smoking in pregnancy	To assess the effects of smoking cessation interventions during pregnancy on smoking behaviour and perinatal health outcomes.	Systematic review	e Cochrane Pregnancy and Childbirth Group's Trials Register	Inception- 2015	1	Cardiovascular disease / Diabetes	46		Loeb	1983	RCT	USA	Pregnant / Postpartum + Risk: Tobacco				1						1						1	Tobacco	(i) letter of invitation, reminder letter; (ii) group information meeting on programme for respondents with short information session by physi cian; (iii) individual session with trained smoking counsellor; (iv) 6 x 1.5 hour group sessions, once a week; (v) subsequent optional support groups, individual sessions and phone calls	2					1							1
	Chamberlain 2017	Psychosocial interventions for supporting women to stop smoking in pregnancy	To assess the effects of smoking cessation interventions during pregnancy on smoking behaviour and perinatal health outcomes.	Systematic review	e Cochrane Pregnancy and Childbirth Group's Trials Register	Inception- 2015	1	Cardiovascular disease / Diabetes	46		Lowe	1997	RCT	USA	Pregnant / Postpartum				1						1								Brief counselling to support women who had recently quit smoking to prevent relapse during pregnancy and postpartum. i) 10-min counselling by health educator using smoking relapse prevention materials on effects of smoking; benefits of maintaining cessation; possible problems; smoking triggers; solutions to smoking cues; strategies for staying quit, contract, and flip chart (5th grade reading mat…	2			1									1
	Chamberlain 2017	Psychosocial interventions for supporting women to stop smoking in pregnancy	To assess the effects of smoking cessation interventions during pregnancy on smoking behaviour and perinatal health outcomes.	Systematic review	e Cochrane Pregnancy and Childbirth Group's Trials Register	Inception- 2015	1	Cardiovascular disease / Diabetes	46		Manfredi	1999	Cluster RCT	USA	Pregnant / Postpartum + Risk: Tobacco				1						1						1	Tobacco	Smoking cessation intervention. Motivational video played in waiting room, posters, brief provider advice, booklet, agreement form, letters reminding women of advice, 15-min motivational interview.	2			1									1
	Chamberlain 2017	Psychosocial interventions for supporting women to stop smoking in pregnancy	To assess the effects of smoking cessation interventions during pregnancy on smoking behaviour and perinatal health outcomes.	Systematic review	e Cochrane Pregnancy and Childbirth Group's Trials Register	Inception- 2015	1	Cardiovascular disease / Diabetes	46		McBride	1999	RCT	USA	Pregnant / Postpartum + Risk: Tobacco				1						1						1	Tobacco	Intervention 1: High-intensity interventions in pre- and postpartum groups also received: (i) a personalised letter acknowledging baseline readiness for change, personal health concerns, motivation to quit, comparison with other pregnant women who had successfully quit. (ii) relapse prevention kit within 2 weeks of completing the 28-week follow-up survey. (iii) a booklet which discussed transitio…	1			1
	Chamberlain 2017	Psychosocial interventions for supporting women to stop smoking in pregnancy	To assess the effects of smoking cessation interventions during pregnancy on smoking behaviour and perinatal health outcomes.	Systematic review	e Cochrane Pregnancy and Childbirth Group's Trials Register	Inception- 2015	1	Cardiovascular disease / Diabetes	46		Mejdoubi	2014	RCT	The netherlands	Pregnant / Postpartum + Risk: Tobacco				1						1						1	Tobacco	Maternal Health intervention with smoking cessation component: social support. Approximately 10 home visits during pregnancy, 20 during the first year and 20 during the second life year of the child by trained, specialised VoorZorg nurses. According to the protocol, 6 domains were discussed during the home visits: (1) the health status of the mother, (2) the child's health and safety,(3) the pers…	1			1
	Chamberlain 2017	Psychosocial interventions for supporting women to stop smoking in pregnancy	To assess the effects of smoking cessation interventions during pregnancy on smoking behaviour and perinatal health outcomes.	Systematic review	e Cochrane Pregnancy and Childbirth Group's Trials Register	Inception- 2015	1	Cardiovascular disease / Diabetes	46		Moore	1998	RCT	USA	Pregnant / Postpartum				1						1								Booklet about preventing preterm labour, available in regular clinic. $10 giR certificate for completing questionnaire at 34 weeks' gestation + instruction about signs of preterm labour, nurse telephone call schedule. 3 telephone calls per week which addressed: assessment of health status (including cigarette use); recommendations; and discussion of additional issues important to mother. $25 giR …	2			1										1
	Chamberlain 2017	Psychosocial interventions for supporting women to stop smoking in pregnancy	To assess the effects of smoking cessation interventions during pregnancy on smoking behaviour and perinatal health outcomes.	Systematic review	e Cochrane Pregnancy and Childbirth Group's Trials Register	Inception- 2015	1	Cardiovascular disease / Diabetes	46		Olds	1986	RCT	USA	Pregnant / Postpartum				1						1								A: Intervention 1: Health and developmental screening of the baby at 12 and 24 months + free transport to pregnancy and well-child visits (control); B: Intervention 2: 1 + nurse home visits during pregnancy (intervention); C: Intervention 3: 2 + nurse home visits in child's first 2 years. The focus of the home visiting was individualised from a detailed curriculum dealing with information on feta…	3	1		1									1
	Chamberlain 2017	Psychosocial interventions for supporting women to stop smoking in pregnancy	To assess the effects of smoking cessation interventions during pregnancy on smoking behaviour and perinatal health outcomes.	Systematic review	e Cochrane Pregnancy and Childbirth Group's Trials Register	Inception- 2015	1	Cardiovascular disease / Diabetes	46		Olds	2002	RCT	USA	Pregnant / Postpartum				1						1								Maternal health intervention with smoking component. Intervention 1 (Paraprofessional): Screening and referral plus paraprofessional home visiting for first 2 years of infants life. Aimed to improve maternal and fetal health, improve health and develop ment of child, and enhance parents personal development. Intervention 2 (Nurse): Screening and referral plus nurse home visiting for first 2 years…	3	1		1									1
	Chamberlain 2017	Psychosocial interventions for supporting women to stop smoking in pregnancy	To assess the effects of smoking cessation interventions during pregnancy on smoking behaviour and perinatal health outcomes.	Systematic review	e Cochrane Pregnancy and Childbirth Group's Trials Register	Inception- 2015	1	Cardiovascular disease / Diabetes	46		Ondersma	2012	RCT	USA	Pregnant / Postpartum + Risk: Tobacco + Minority				1						1				1		1	Tobacco	Intervention 1 CD-5As only: Computer-delivered brief intervention designed to be consistent with '5As national guidelines (USA)' (Ask, Advise, Assess, Assist, Arrange) and—for those who are unwilling to set a quit goal—the 5Rs (with steps involving the highlighting of Relevance, Risks, Rewards, Road blocks, and Repetition). The 'Advice' included a 5-min video featuring a male black obstetrician a…	3	1		1										1
	Chamberlain 2017	Psychosocial interventions for supporting women to stop smoking in pregnancy	To assess the effects of smoking cessation interventions during pregnancy on smoking behaviour and perinatal health outcomes.	Systematic review	e Cochrane Pregnancy and Childbirth Group's Trials Register	Inception- 2015	1	Cardiovascular disease / Diabetes	46		Panjari	1999	RCT	Australia	Pregnant / Postpartum + Risk: Tobacco				1						1						1	Tobacco	4 counselling sessions by a midwife specifically trained and employed to provide smoking cessation counselling, using CBT. Sessions included video presentation, interactive discussion and strong verbal messages. These were followed up with a 5- to 10-min person alised counselling session	1			1
	Chamberlain 2017	Psychosocial interventions for supporting women to stop smoking in pregnancy	To assess the effects of smoking cessation interventions during pregnancy on smoking behaviour and perinatal health outcomes.	Systematic review	e Cochrane Pregnancy and Childbirth Group's Trials Register	Inception- 2015	1	Cardiovascular disease / Diabetes	46		Parker	2007	RCT	USA	Pregnant / Postpartum + Risk: Tobacco				1						1						1	Tobacco	Intervention 1: Received the quit kit (A Smoker’s Guide to Quit Smoking) and were enrolled in a ‘‘Quit and Win’’ (Q&W) monetary incentive lottery program. Eligibility for the prize (US$100) was restricted to smokers who reported abstinence for at least 30 days and had their report confirmed by urinary cotinine. C: Intervention 2: Received the quit kit (A Smoker’s Guide to Quit Smoking), the Q&W p…	2			1										1
	Chamberlain 2017	Psychosocial interventions for supporting women to stop smoking in pregnancy	To assess the effects of smoking cessation interventions during pregnancy on smoking behaviour and perinatal health outcomes.	Systematic review	e Cochrane Pregnancy and Childbirth Group's Trials Register	Inception- 2015	1	Cardiovascular disease / Diabetes	46		Peterson	1992	RCT	USA	Pregnant / Postpartum + Risk: Tobacco				1						1						1	Tobacco	Intervention 1: Pregnancy-specific self-help manual (ALA and Harvard Community Health Plan (HMO)) and audiotape on safe aerobic exercise and pregnancy-related relaxation, mailed with other health-related education. Smoking component emphasised behavioural strategies for quitting, issues and concerns specific to pregnant women, non-smoking as part of a continuum of care in pregnancy; included a ma…	2		1	1
	Chamberlain 2017	Psychosocial interventions for supporting women to stop smoking in pregnancy	To assess the effects of smoking cessation interventions during pregnancy on smoking behaviour and perinatal health outcomes.	Systematic review	e Cochrane Pregnancy and Childbirth Group's Trials Register	Inception- 2015	1	Cardiovascular disease / Diabetes	46		Rigotti	2006	RCT	USA	Pregnant / Postpartum + Risk: Tobacco				1						1						1	Tobacco	Mailed a validated pregnancy-tailored smoking cessation booklet, and their prenatal care providers were sent the ACOG smoking cessation practice guide line, with a reminder to address smoking at the participant's visits. The enrolment call concluded with a trained counsellor providing brief smoking counselling (less than 5 mins). Smokers who requested further assistance were referred to the Massa…	3			1		1							1
	Chamberlain 2017	Psychosocial interventions for supporting women to stop smoking in pregnancy	To assess the effects of smoking cessation interventions during pregnancy on smoking behaviour and perinatal health outcomes.	Systematic review	e Cochrane Pregnancy and Childbirth Group's Trials Register	Inception- 2015	1	Cardiovascular disease / Diabetes	46		Secker-Walker	1994	RCT	USA	Pregnant / Postpartum + Risk: Tobacco				1						1						1	Tobacco	Counselling from a trained health educator who: addressed concerns re smoking and pregnancy, health benefits of stopping, perception of the advantages and disadvantages of stopping, problem solving around those issues and coming to a decision. If agreeing to quit and formulating a plan, women were provided with skills rehearsal and a pregnancy-specific booklet. Follow-up at second AN clinic, 36 w…	1			1
	Chamberlain 2017	Psychosocial interventions for supporting women to stop smoking in pregnancy	To assess the effects of smoking cessation interventions during pregnancy on smoking behaviour and perinatal health outcomes.	Systematic review	e Cochrane Pregnancy and Childbirth Group's Trials Register	Inception- 2015	1	Cardiovascular disease / Diabetes	46		Secker-Walker	1998	RCT	USA	Pregnant / Postpartum + Risk: Tobacco + SES	Pregnant / Postpartum + Children>5 / Adolescents + Risk: Tobacco			2		1				1						1	Tobacco + SES	A structured smoking cessation protocol provided by physicians trained in its use (Seck er-Walker 1992) at 1st, 2nd, 3rd and 5th visits: acknowledging the woman’s smoking, her exhaled CO level, any progress towards quitting, rationale for and unambiguous recommendation to quit, ask ing how she felt about quitting and acknowledging her response, asking how she could be helped and telling her about…	1			1
	Chamberlain 2017	Psychosocial interventions for supporting women to stop smoking in pregnancy	To assess the effects of smoking cessation interventions during pregnancy on smoking behaviour and perinatal health outcomes.	Systematic review	e Cochrane Pregnancy and Childbirth Group's Trials Register	Inception- 2015	1	Cardiovascular disease / Diabetes	46		Solomon	2000	RCT	USA	Pregnant / Postpartum + Risk: Tobacco				1						1						1	Tobacco	Brief smoking cessation advice (including encouraging a quit date) from a midwife or obstetrician at each of the 3 prenatal visits and stage-appropriate printed materials. Midwives and obstetricians were provided with a 45-min training session and protocol prompt sheets were placed in charts at first prenatal visits. Women who reported they possibly, probably or definitely intended to quit smokin…	2			1			1
	Chamberlain 2017	Psychosocial interventions for supporting women to stop smoking in pregnancy	To assess the effects of smoking cessation interventions during pregnancy on smoking behaviour and perinatal health outcomes.	Systematic review	e Cochrane Pregnancy and Childbirth Group's Trials Register	Inception- 2015	1	Cardiovascular disease / Diabetes	46		Strecher	2000	RCT	USA	Pregnant / Postpartum + Risk: Tobacco				1						1						1	Tobacco	Entered personal data into a hand-held computer at AN visits, which subsequently generated personalised tailored messages, which were posted to the woman.	1			1
	Chamberlain 2017	Psychosocial interventions for supporting women to stop smoking in pregnancy	To assess the effects of smoking cessation interventions during pregnancy on smoking behaviour and perinatal health outcomes.	Systematic review	e Cochrane Pregnancy and Childbirth Group's Trials Register	Inception- 2015	1	Cardiovascular disease / Diabetes	46		Tsoh	2010	RCT	USA	Pregnant / Postpartum + Risk: Tobacco				1						1						1	Tobacco	Participants received tailored advice from 'Video Doctor', a multimedia interactive in tervention delivered on a laptop computer via a secure Internet connection. An actor-portrayed Video Doctor delivered interactive risk-reduction messages designed to simulate an ideal discussion with a prenatal health care provider who provided non-judgmental counselling following several key princi ples of MI.…	1			1
	Chamberlain 2017	Psychosocial interventions for supporting women to stop smoking in pregnancy	To assess the effects of smoking cessation interventions during pregnancy on smoking behaviour and perinatal health outcomes.	Systematic review	e Cochrane Pregnancy and Childbirth Group's Trials Register	Inception- 2015	1	Cardiovascular disease / Diabetes	46		Ussher	2015	RCT	UK	Pregnant / Postpartum + Risk: Tobacco				1						1						1	Tobacco	Behavioural smoking cessation support plus a physical activity intervention, combining supervised exercise with physical activity consultations. 14 sessions of supervised exercise were offered over 8 weeks; twice a week for 6 weeks then weekly for 2 weeks. At each session, the participants walked at a moderate intensity on a treadmill for up to 30 mins. Immediately before each treadmill session, …	2		1	1
	Chamberlain 2017	Psychosocial interventions for supporting women to stop smoking in pregnancy	To assess the effects of smoking cessation interventions during pregnancy on smoking behaviour and perinatal health outcomes.	Systematic review	e Cochrane Pregnancy and Childbirth Group's Trials Register	Inception- 2015	1	Cardiovascular disease / Diabetes	46		Valbo	1994	RCT	Norway	Pregnant / Postpartum + Risk: Tobacco				1						1						1	Tobacco	At the time of the 18-week ultrasound scan, offered the Windsor self-help manual (translated in to Norwegian) describing a 10-day program which includes relapse prevention. During ultrasound (by midwife and obstetrician), women were given information about the negative effects of smoking. 2 weeks later women were sent an encouraging reminder and an appointment for an additional 32-week scan by an…	2			1		1
	Chamberlain 2017	Psychosocial interventions for supporting women to stop smoking in pregnancy	To assess the effects of smoking cessation interventions during pregnancy on smoking behaviour and perinatal health outcomes.	Systematic review	e Cochrane Pregnancy and Childbirth Group's Trials Register	Inception- 2015	1	Cardiovascular disease / Diabetes	46		Vilches	2009	Cluster RCT	Spain	Pregnant / Postpartum + Risk: Tobacco				1						1						1	Tobacco	All 3 interventions were based on CBT, adapted to pregnant women taking into account factors impor tant to women for smoking and quitting, but differ in intensity (frequency and duration). Intervention 1 (low intensity): 1 session of 30 mins by midwives who were trained in smoking ces sation psychosocial education, provided with audiovisual materials and gave women a pamphlet. De livered in 2nd t…	1			1
	Chamberlain 2017	Psychosocial interventions for supporting women to stop smoking in pregnancy	To assess the effects of smoking cessation interventions during pregnancy on smoking behaviour and perinatal health outcomes.	Systematic review	e Cochrane Pregnancy and Childbirth Group's Trials Register	Inception- 2015	1	Cardiovascular disease / Diabetes	46		Windsor	1993	RCT	USA	Pregnant / Postpartum + Risk: Tobacco				1						1						1	Tobacco	(i) 15-min standardised cessation skills and risk counselling session from trained female health education counsellor + 7-day self-directed cessation guide on how to quit written at 6th Grade level. (ii) Clinic reinforcement (chart sticker) + letter from Doctor within 7 days. (iii) Social support in form of a 'buddy' letter, contract and buddy tip sheet + monthly newsletter with testimonials, ces…	1			1
	Chamberlain 2017	Psychosocial interventions for supporting women to stop smoking in pregnancy	To assess the effects of smoking cessation interventions during pregnancy on smoking behaviour and perinatal health outcomes.	Systematic review	e Cochrane Pregnancy and Childbirth Group's Trials Register	Inception- 2015	1	Cardiovascular disease / Diabetes	46		Windsor	2011	RCT	USA	Pregnant / Postpartum + Risk: Tobacco				1						1						1	Tobacco	Participants received (Assist) Procedures 4 through 8: (i) A 14 min 'Commit to Quit Smoking During and After Pregnancy' video (ii) A 'Pregnant Woman’s Guide to Quit Smoking' written at 6th grade reading level and includes a 10 day self-help guide for cessation (Windsor 1985 (AvC)), and (iii) A ≤10-min counselling session (MI)	1			1
	Chaudhry 2020	The effects of step-count monitoring interventions on physical activity: systematic review and meta-analysis of community-based randomised controlled trials in adults	To assess the effect of step-count monitors on physical activity (PA) in randomised controlled trials (RCTs) amongst community-dwelling adults; including longer-term effects, differences between step-count monitors, and between intervention components.	Systematic review	Ovid Medline, EMBASE, PsycINFO, Web of Science, Cochrane Library, CINAHL and ASSIA	2000-2020	1	Cardiovascular disease / Diabetes	3		Harris	2018	RCT	UK	Adults	Elderly			2			1	1										PACE-Lift: primary care nurse physical activity (PA) consultations over 3 months, pedometer step-count and accelerometer PA intensity feedback, and individual PA diary and plan. PACE-UP: pedometers, 12-week walking programmes, PA diaries [postal group], or 3 PA consultations [nurse-led group].	3		1	1										1
	Chaudhry 2020	The effects of step-count monitoring interventions on physical activity: systematic review and meta-analysis of community-based randomised controlled trials in adults	To assess the effect of step-count monitors on physical activity (PA) in randomised controlled trials (RCTs) amongst community-dwelling adults; including longer-term effects, differences between step-count monitors, and between intervention components.	Systematic review	Ovid Medline, EMBASE, PsycINFO, Web of Science, Cochrane Library, CINAHL and ASSIA	2000-2020	1	Cardiovascular disease / Diabetes	3		Harris	2015	RCT	UK	Elderly				1				1										PACE-Lift: primary care nurse physical activity (PA) consultations over 3 months, pedometer step-count and accelerometer PA intensity feedback, and individual PA diary and plan.	2			1										1
	Chaudhry 2020	The effects of step-count monitoring interventions on physical activity: systematic review and meta-analysis of community-based randomised controlled trials in adults	To assess the effect of step-count monitors on physical activity (PA) in randomised controlled trials (RCTs) amongst community-dwelling adults; including longer-term effects, differences between step-count monitors, and between intervention components.	Systematic review	Ovid Medline, EMBASE, PsycINFO, Web of Science, Cochrane Library, CINAHL and ASSIA	2000-2020	1	Cardiovascular disease / Diabetes	3		Warren	2014	RCT	UK	Adults	Elderly			2			1	1										Written and verbal brief GP advice and pedometer use to self-monitor physical activity (PA).	2			1										1
	Cheong 2017	Are interventions to increase the uptake of screening for cardiovascular disease risk factors effective? A systematic review and meta-analysis	To determine the effectiveness of existing intervention strategies to increase uptake of CVD risk factors screening.	Systematic review	Pubmed, CINAHL, EMBASE and Cochrane Central Register of Controlled Trials	Inception-2015	1	Cardiovascular disease / Diabetes	6		Christensen	1995	Controlled trial	Denmark	Adults + Men				1			1					1						Intervention to increase the uptake of screening for cardiovascular risk factors. Financial incentives: 1. Invitation letter for coronary heart disease (CHD) risk factors examination from GP with payment of $40. 2. Invitation letter for free CHD risk factors examination.	2												1	1
	Cheong 2017	Are interventions to increase the uptake of screening for cardiovascular disease risk factors effective? A systematic review and meta-analysis	To determine the effectiveness of existing intervention strategies to increase uptake of CVD risk factors screening.	Systematic review	Pubmed, CINAHL, EMBASE and Cochrane Central Register of Controlled Trials	Inception-2015	1	Cardiovascular disease / Diabetes	6		Grunfeld	2013	RCT	Canada	Adults				1			1											Intervention to increase the uptake of multiple screening: A multifaceted, evidence-based, tailored practice-level intervention with a Practice Facilitator, and a patient-level intervention involving a one-hour visit with a Prevention Practitioner where patients received a tailored ‘prevention prescription’ were used to improve chronic disease prevention and screening in primary care. 3 intervent…	1			1
	Cheong 2017	Are interventions to increase the uptake of screening for cardiovascular disease risk factors effective? A systematic review and meta-analysis	To determine the effectiveness of existing intervention strategies to increase uptake of CVD risk factors screening.	Systematic review	Pubmed, CINAHL, EMBASE and Cochrane Central Register of Controlled Trials	Inception-2015	1	Cardiovascular disease / Diabetes	6		Holt	2010	RCT	UK	Adults + Risk: CVD	Elderly + Risk: CVD			2			1	1								1	CVD	Intervention to increase the uptake of screening for cardiovascular risk factors. Physicians reminder (computer based screen alerts).	1					1
	Cheong 2017	Are interventions to increase the uptake of screening for cardiovascular disease risk factors effective? A systematic review and meta-analysis	To determine the effectiveness of existing intervention strategies to increase uptake of CVD risk factors screening.	Systematic review	Pubmed, CINAHL, EMBASE and Cochrane Central Register of Controlled Trials	Inception-2015	1	Cardiovascular disease / Diabetes	6		Marshall	2008	Controlled trial	UK	Adults + Risk: CVD	Elderly + Risk: CVD			2			1	1								1	CVD	Intervention to increase the uptake of screening for cardiovascular risk factors. Project nurse undertook a strategy of active invitation and assessment of patients. Patients identified as probably at high-risk of CVD were mailed an appointment to attend a CVD assessment clinic in their practice or by telephone.	2	1											1
	Cheong 2017	Are interventions to increase the uptake of screening for cardiovascular disease risk factors effective? A systematic review and meta-analysis	To determine the effectiveness of existing intervention strategies to increase uptake of CVD risk factors screening.	Systematic review	Pubmed, CINAHL, EMBASE and Cochrane Central Register of Controlled Trials	Inception-2015	1	Cardiovascular disease / Diabetes	6		Stocks	2012	RCT	Australia	Adults	Elderly			2			1	1										Intervention to increase the uptake of screening for cardiovascular risk factors. Financial incentives (invitation letter with an offer of a $25 shopping voucher if they attended).	1													1
	Cheong 2017	Are interventions to increase the uptake of screening for cardiovascular disease risk factors effective? A systematic review and meta-analysis	To determine the effectiveness of existing intervention strategies to increase uptake of CVD risk factors screening.	Systematic review	Pubmed, CINAHL, EMBASE and Cochrane Central Register of Controlled Trials	Inception-2015	1	Cardiovascular disease / Diabetes	6		Toth-Pal	2004	Controlled trial	Sweden	Elderly				1				1										Intervention to increase the uptake of multiple screening: Physician reminder (computer-based).	1					1
	Ciliska 2000	Effectiveness of community-based interventions to increase fruit and vegetable consumption	What is the effectiveness of community-based interventions to increase fruit and vegetable consumption in people 4 years of age and older	Systematic review	CINAHL, Cochrane Library, Current Contents, Dissertation Abstracts, EMBASE, ERIC, Healthstar, MEDLINE, Public Health Effectiveness Project Database, PSYCHINFO, and Sociological Abstracts	Inception-1998	1	Cardiovascular disease / Diabetes	1		Campbell	1994	Controlled trial	USA	Adults				1			1											Tailored: Mailed nutrition information package, tailored to stage of change, dietary intake and psychosocial information; Nontailored: Mailed nutrition package with standard risk information relating diet to disease	1			1
	Clossick 2014	Effectiveness of alcohol brief interventions in general practice	To evaluate the value of alcohol brief interventions through the review of eleven relevant studies.	Unspecified but systematic	MEDLINE, Embase, British Nursing Index (BNI) and Cumulative Index to Nursing and Allied Health Literature (CINAHL))	2000-2014	1	Cardiovascular disease / Diabetes	9		Aalto	2000	RCT	Finland	Adults + Women + Risk: Alcohol				1			1				1					1	Alcohol	Those assigned to intervention received either 7 or 3 alcohol brief intervention sessions.	1			1
	Clossick 2014	Effectiveness of alcohol brief interventions in general practice	To evaluate the value of alcohol brief interventions through the review of eleven relevant studies.	Unspecified but systematic	MEDLINE, Embase, British Nursing Index (BNI) and Cumulative Index to Nursing and Allied Health Literature (CINAHL))	2000-2014	1	Cardiovascular disease / Diabetes	9		Aalto	2001	RCT	Finland	Adults + Men + Risk: Alcohol				1			1					1				1	Alcohol	hose assigned to intervention received either 7 or 3 brief alcohol intervention sessions.	1			1
	Clossick 2014	Effectiveness of alcohol brief interventions in general practice	To evaluate the value of alcohol brief interventions through the review of eleven relevant studies.	Unspecified but systematic	MEDLINE, Embase, British Nursing Index (BNI) and Cumulative Index to Nursing and Allied Health Literature (CINAHL))	2000-2014	1	Cardiovascular disease / Diabetes	9		Butler	2013	RCT	UK	Adults + Risk: Alcohol				1			1									1	Alcohol	Intervention: Behaviour-change counselling from trained GP or practice nurse	1			1
	Clossick 2014	Effectiveness of alcohol brief interventions in general practice	To evaluate the value of alcohol brief interventions through the review of eleven relevant studies.	Unspecified but systematic	MEDLINE, Embase, British Nursing Index (BNI) and Cumulative Index to Nursing and Allied Health Literature (CINAHL))	2000-2014	1	Cardiovascular disease / Diabetes	9		Curry	2003	RCT	USA	Adults				1			1											Intervention group received advice from physician during initial visit, self-help manual, written feedback and up to three follow-up counselling calls.	1			1
	Clossick 2014	Effectiveness of alcohol brief interventions in general practice	To evaluate the value of alcohol brief interventions through the review of eleven relevant studies.	Unspecified but systematic	MEDLINE, Embase, British Nursing Index (BNI) and Cumulative Index to Nursing and Allied Health Literature (CINAHL))	2000-2014	1	Cardiovascular disease / Diabetes	9		Drummond	2009	RCT	UK	Adults + Men + Risk: Alcohol				1			1					1				1	Alcohol	Intervention: Extended alcohol brief interventions	1			1
	Clossick 2014	Effectiveness of alcohol brief interventions in general practice	To evaluate the value of alcohol brief interventions through the review of eleven relevant studies.	Unspecified but systematic	MEDLINE, Embase, British Nursing Index (BNI) and Cumulative Index to Nursing and Allied Health Literature (CINAHL))	2000-2014	1	Cardiovascular disease / Diabetes	9		Kaner	2013	RCT	UK	Adults + Risk: Alcohol				1			1									1	Alcohol	Intervention group received either brief advice + leaflet (basic Alcohol brief intervention) or basic life counselling + brief advice + leaflet (extended Alcohol brief intervention).	1			1
	Clossick 2014	Effectiveness of alcohol brief interventions in general practice	To evaluate the value of alcohol brief interventions through the review of eleven relevant studies.	Unspecified but systematic	MEDLINE, Embase, British Nursing Index (BNI) and Cumulative Index to Nursing and Allied Health Literature (CINAHL))	2000-2014	1	Cardiovascular disease / Diabetes	9		Lock	2006	RCT	UK	Adults + Risk: Alcohol				1			1									1	Alcohol	Intervention: 5-10 minute brief intervention;	1			1
	Clossick 2014	Effectiveness of alcohol brief interventions in general practice	To evaluate the value of alcohol brief interventions through the review of eleven relevant studies.	Unspecified but systematic	MEDLINE, Embase, British Nursing Index (BNI) and Cumulative Index to Nursing and Allied Health Literature (CINAHL))	2000-2014	1	Cardiovascular disease / Diabetes	9		Maisto	2001	RCT	USA	Adults + Risk: Alcohol				1			1									1	Alcohol	Intervention groups received either brief advice or motivational enhancement (extended intervention)	1			1
	Clossick 2014	Effectiveness of alcohol brief interventions in general practice	To evaluate the value of alcohol brief interventions through the review of eleven relevant studies.	Unspecified but systematic	MEDLINE, Embase, British Nursing Index (BNI) and Cumulative Index to Nursing and Allied Health Literature (CINAHL))	2000-2014	1	Cardiovascular disease / Diabetes	9		Watson	2013	RCT	UK	Adults + Risk: Alcohol	Elderly + Risk: Alcohol			2			1	1								1	Alcohol	Intervention (‘stepped care’) group received 20-minute behavioural change counselling plus motivational enhancement therapy and additional referrals if indicated.	1			1
	Costa 2015	Systematic review of physical activity promotion by community health workers	To assess the physical activity promotion in interventions conducted by community health workers.	Systematic review	LILACS, PubMed, Scopus, Web of Science and SportDiscus.	Inception-2014	1	Cardiovascular disease / Diabetes	16		Allen	2011	RCT	USA	Adults + Risk: CVD				1			1									1	CVD	Health education sessions. Therapeutic lifestyle change with counselling sessions applied by nurses and CHW for lifestyle modification and use of medications (in person and via telephone contact); Educational material (Wellness Guide). Patients were instructed in a moderate-intensity home-based exercise program.	2		1	1
	Costa 2015	Systematic review of physical activity promotion by community health workers	To assess the physical activity promotion in interventions conducted by community health workers.	Systematic review	LILACS, PubMed, Scopus, Web of Science and SportDiscus.	Inception-2014	1	Cardiovascular disease / Diabetes	16		Ayala	2011	Non-controlled trial	USA	Adults + Women + Minority				1			1				1			1				Health education sessions. Physical exercise classes in groups and health education sessions; Physical activity (PA) toolkit (pedometer, water bottle, stretch band and materials, including a community resource guide of free and low-cost PA resources); Bilingual approach.	4		1	1									1	1
	Costa 2015	Systematic review of physical activity promotion by community health workers	To assess the physical activity promotion in interventions conducted by community health workers.	Systematic review	LILACS, PubMed, Scopus, Web of Science and SportDiscus.	Inception-2014	1	Cardiovascular disease / Diabetes	16		Balcázar	2005	Non-controlled trial	USA	Adults + Minority				1			1							1				Health education sessions. Sessions of health education (in person, home visits and via telephone); Educational Material with workbooks, fotonovela stories, booklets and videos; Bilingual approach.	1			1
	Costa 2015	Systematic review of physical activity promotion by community health workers	To assess the physical activity promotion in interventions conducted by community health workers.	Systematic review	LILACS, PubMed, Scopus, Web of Science and SportDiscus.	Inception-2014	1	Cardiovascular disease / Diabetes	16		Becker	2005	RCT	USA	Adults				1			1											Health education sessions. Counselling sessions; Telephone Contacts; Exercise Sessions. Two free sessions per week conducted by the CHW, sessions included aerobics, stretching exercises, Thera-Band resistance training and water aerobics.	2		1	1
	Costa 2015	Systematic review of physical activity promotion by community health workers	To assess the physical activity promotion in interventions conducted by community health workers.	Systematic review	LILACS, PubMed, Scopus, Web of Science and SportDiscus.	Inception-2014	1	Cardiovascular disease / Diabetes	16		Coleman	2012	RCT	USA	Adults + Women + Minority				1			1				1			1				Health education sessions. Individual counselling sessions (3 sessions - 50 minutes each); The curriculum emphasized 6 core elements: assessment, tailored feedback, goal setting, guidelines and strategies to overcome barriers, follow-up and reinforcement, and social support; Bilingual approach/12 months.	2	1		1
	Costa 2015	Systematic review of physical activity promotion by community health workers	To assess the physical activity promotion in interventions conducted by community health workers.	Systematic review	LILACS, PubMed, Scopus, Web of Science and SportDiscus.	Inception-2014	1	Cardiovascular disease / Diabetes	16		Duggan	2014	RCT	USA	Adults + Minority + Risk CVD				1			1							1		1	CVD	Health education sessions. Home counselling sessions (5 home visits - 60 minutes each); The home-based curriculum consisted of 5 sessions led by community health workers and was designed to inform participants about diabetes, diabetes treatment and healthy dietary and physical activity behaviors; Session topics: 1) general diabetes, 2) self-management, 3) diet, 4) physical activity, 5) complicati…	1			1
	Costa 2015	Systematic review of physical activity promotion by community health workers	To assess the physical activity promotion in interventions conducted by community health workers.	Systematic review	LILACS, PubMed, Scopus, Web of Science and SportDiscus.	Inception-2014	1	Cardiovascular disease / Diabetes	16		Gomes	2008	Controlled trial	Brazil	Adults				1			1											Health education sessions. Home Visit (educational materials - 5 to 10 minutes each); Group counselling sessions (3 sessions - 45 to 60 minutes each); Session topics: contributions from regular physical activity (PA), PA and exercise recommendations, health benefits of PA, reflection on barriers to PA, change behaviour for PA/4 months.	1			1
	Costa 2015	Systematic review of physical activity promotion by community health workers	To assess the physical activity promotion in interventions conducted by community health workers.	Systematic review	LILACS, PubMed, Scopus, Web of Science and SportDiscus.	Inception-2014	1	Cardiovascular disease / Diabetes	16		Islam	2013	RCT	USA	Adults + Minority + Risk: CVD				1			1							1		1	CVD	Health education sessions. Group counselling sessions and exercise (6 sessions - 120 minutes each), Topics: diabetes prevention overview, nutrition, physical activity, diabetes complications and other cardiovascular diseases, stress and family support, and access to health care; Telephone Contacts; PA sessions. Bilingual approach/6 months.	2		1	1
	Costa 2015	Systematic review of physical activity promotion by community health workers	To assess the physical activity promotion in interventions conducted by community health workers.	Systematic review	LILACS, PubMed, Scopus, Web of Science and SportDiscus.	Inception-2014	1	Cardiovascular disease / Diabetes	16		Krantz	2013	Non-controlled trial	USA	Risk: CVD				1												1	CVD	Health education sessions. Motivational counselling interviews/12 months.	1			1
	Costa 2015	Systematic review of physical activity promotion by community health workers	To assess the physical activity promotion in interventions conducted by community health workers.	Systematic review	LILACS, PubMed, Scopus, Web of Science and SportDiscus.	Inception-2014	1	Cardiovascular disease / Diabetes	16		Larkey	2006	Non-controlled trial	USA	Women + Minority				1							1			1				Health education sessions. Counselling sessions and Walking Group Sessions (6 sessions); Bilingual approach. Topics: 1) increasing fruit and vegetable intake; 2) physical activity, and achieving compliance; 3) mammography; 4) Papanicolau testing and 5) fecal occult blood test.	2		1	1
	Costa 2015	Systematic review of physical activity promotion by community health workers	To assess the physical activity promotion in interventions conducted by community health workers.	Systematic review	LILACS, PubMed, Scopus, Web of Science and SportDiscus.	Inception-2014	1	Cardiovascular disease / Diabetes	16		Plescia	2008	Controlled trial	USA	Adults + Minority				1			1							1				Health education sessions. Counselling sessions and exercise group sessions (exercise classes, walking groups, smoking cessation classes and religion based nutrition programs).	2		1	1
	Costa 2015	Systematic review of physical activity promotion by community health workers	To assess the physical activity promotion in interventions conducted by community health workers.	Systematic review	LILACS, PubMed, Scopus, Web of Science and SportDiscus.	Inception-2014	1	Cardiovascular disease / Diabetes	16		Ruggiero	2011	Non-controlled trial	USA	Adults + Minority				1			1							1				Health education sessions. Counselling sessions and Community forums (22 sessions: 16 sessions in the first 6 months and 6 sessions to 12 months); Educational materials (recipe book, National Diabetes Education Program materials), self-monitoring tools (personalized weight chart), a pedometer, a body weight scale, and measuring cups. Bilingual approach/12 months.	2			1										1
	Costa 2015	Systematic review of physical activity promotion by community health workers	To assess the physical activity promotion in interventions conducted by community health workers.	Systematic review	LILACS, PubMed, Scopus, Web of Science and SportDiscus.	Inception-2014	1	Cardiovascular disease / Diabetes	16		Shlay	2011	Non-controlled trial	USA	Adults				1			1											Health education sessions. Counselling sessions (one session - 60 minutes); telephone contacts (4 contacts - 15 minutes)/ The CHW and participants discussed potential cardiovascular diseases, risk-reduction activities, focusing on nutrition, physical activity and smoking cessation./12 months. Bilingual approach.	1			1
	Costa 2015	Systematic review of physical activity promotion by community health workers	To assess the physical activity promotion in interventions conducted by community health workers.	Systematic review	LILACS, PubMed, Scopus, Web of Science and SportDiscus.	Inception-2014	1	Cardiovascular disease / Diabetes	16		Staten	2004	RCT	USA	Women + Minority				1							1			1				Health education sessions. Counselling sessions; Health education classes; Walking groups; Telephone Contacts. Bilingual approach/12 months. Scheduled phone conversations included: (1) an explanation of one new benefit of eating more fruit and vegetables or increasing PA; (2) a reminder about how to modify behavior; (3) questions to assess participants’ knowledge, followed by short and easy behav…	2		1	1
	Costa 2015	Systematic review of physical activity promotion by community health workers	To assess the physical activity promotion in interventions conducted by community health workers.	Systematic review	LILACS, PubMed, Scopus, Web of Science and SportDiscus.	Inception-2014	1	Cardiovascular disease / Diabetes	16		Staten	2005	Non-controlled trial	USA	Adults + Minority				1			1							1				Health education sessions. Counselling sessions; Health education classes (12 sessions - 90 to 150 minutes), the strategy was based on the Su Corazon, Su Vida. Consisted of a manual and freestanding flip charts in addition to a flip chart,- "telenovela" TV-soap magazine and video. Walking groups (at least 20 minutes once a week with the CHW. Gradually, the group built up to walking at least 20 mi…	2		1	1
	Costa 2015	Systematic review of physical activity promotion by community health workers	To assess the physical activity promotion in interventions conducted by community health workers.	Systematic review	LILACS, PubMed, Scopus, Web of Science and SportDiscus.	Inception-2014	1	Cardiovascular disease / Diabetes	16		Ursua	2014	Non-controlled trial	USA	Adults + Minority				1			1							1				Health education sessions. Counselling sessions (4 monthly sessions - 90 minutes), monthly home visits, and 2 monthly telephone contacts. Bilingual approach.	1			1
	D'Onofrio 2002	Preventive care in the emergency department: screening and brief intervention for alcohol problems in the emergency department: a systematic review	To systematically review the medical literature in order to determine the strength of the recommendation for screening and brief intervention (SBI) for alcohol-related problems in the emergency department (ED) setting	Systematic review	Medline and Cochrane Library	Inception-	1	Cardiovascular disease / Diabetes	16		Aalto	2000	RCT	NR	Women + Adults				1			1				1							2 groups: Brief intervention 10- 20 minutes + self help manual. 3 or 7 sessions.	1			1
	D'Onofrio 2002	Preventive care in the emergency department: screening and brief intervention for alcohol problems in the emergency department: a systematic review	To systematically review the medical literature in order to determine the strength of the recommendation for screening and brief intervention (SBI) for alcohol-related problems in the emergency department (ED) setting	Systematic review	Medline and Cochrane Library	Inception-	1	Cardiovascular disease / Diabetes	16		Anderson	1992	RCT	NR	Men + Adults				1			1					1						Brief intervention, 1 x 10 min.	1			1
	D'Onofrio 2002	Preventive care in the emergency department: screening and brief intervention for alcohol problems in the emergency department: a systematic review	To systematically review the medical literature in order to determine the strength of the recommendation for screening and brief intervention (SBI) for alcohol-related problems in the emergency department (ED) setting	Systematic review	Medline and Cochrane Library	Inception-	1	Cardiovascular disease / Diabetes	16		Chang	1999	RCT	NR	Pregnant / Postpartum				1						1								2 groups: Brief intervention 45 minutes after 2-hour assessment or 2-hour assessment only	2	1		1
	D'Onofrio 2002	Preventive care in the emergency department: screening and brief intervention for alcohol problems in the emergency department: a systematic review	To systematically review the medical literature in order to determine the strength of the recommendation for screening and brief intervention (SBI) for alcohol-related problems in the emergency department (ED) setting	Systematic review	Medline and Cochrane Library	Inception-	1	Cardiovascular disease / Diabetes	16		Cordoba	1998	RCT	Spain	Men + Children>5 / Adolescents	Men + Adults			2		1	1					1						2 groups: brief intervention 15 mins or advice 5 minutes.	1			1
	D'Onofrio 2002	Preventive care in the emergency department: screening and brief intervention for alcohol problems in the emergency department: a systematic review	To systematically review the medical literature in order to determine the strength of the recommendation for screening and brief intervention (SBI) for alcohol-related problems in the emergency department (ED) setting	Systematic review	Medline and Cochrane Library	Inception-	1	Cardiovascular disease / Diabetes	16		Fleming	1997	RCT	NR	Adults				1			1											Brief motivational interview (BI): 2 x 15 min. Follow up phone call.	1			1
	D'Onofrio 2002	Preventive care in the emergency department: screening and brief intervention for alcohol problems in the emergency department: a systematic review	To systematically review the medical literature in order to determine the strength of the recommendation for screening and brief intervention (SBI) for alcohol-related problems in the emergency department (ED) setting	Systematic review	Medline and Cochrane Library	Inception-	1	Cardiovascular disease / Diabetes	16		Heather	1987	RCT	NR	Adults				1			1											2 groups: Full brief intervention (DRAMS) or advice only.	1			1
	D'Onofrio 2002	Preventive care in the emergency department: screening and brief intervention for alcohol problems in the emergency department: a systematic review	To systematically review the medical literature in order to determine the strength of the recommendation for screening and brief intervention (SBI) for alcohol-related problems in the emergency department (ED) setting	Systematic review	Medline and Cochrane Library	Inception-	1	Cardiovascular disease / Diabetes	16		Israel	1996	Cohort	NR	Adults				1			1											Brief intervention 1 x 30 mins + 6 x 20 mins	1			1
	D'Onofrio 2002	Preventive care in the emergency department: screening and brief intervention for alcohol problems in the emergency department: a systematic review	To systematically review the medical literature in order to determine the strength of the recommendation for screening and brief intervention (SBI) for alcohol-related problems in the emergency department (ED) setting	Systematic review	Medline and Cochrane Library	Inception-	1	Cardiovascular disease / Diabetes	16		Larson	1983	Cohort	NR	Pregnant / Postpartum				1						1								Counseling and follow up sessions.	1			1
	D'Onofrio 2002	Preventive care in the emergency department: screening and brief intervention for alcohol problems in the emergency department: a systematic review	To systematically review the medical literature in order to determine the strength of the recommendation for screening and brief intervention (SBI) for alcohol-related problems in the emergency department (ED) setting	Systematic review	Medline and Cochrane Library	Inception-	1	Cardiovascular disease / Diabetes	16		McIntosh	1997	Randomized trial	Australia	Adults				1			1											Brief intervention 1 x 5 min of advice ot 2 x 30 sessions.	1			1
	D'Onofrio 2002	Preventive care in the emergency department: screening and brief intervention for alcohol problems in the emergency department: a systematic review	To systematically review the medical literature in order to determine the strength of the recommendation for screening and brief intervention (SBI) for alcohol-related problems in the emergency department (ED) setting	Systematic review	Medline and Cochrane Library	Inception-	1	Cardiovascular disease / Diabetes	16		Ockene	1997	RCT	NR	Adults				1			1											Brief intervention, 1 x 5- 10 min.	1			1
	D'Onofrio 2002	Preventive care in the emergency department: screening and brief intervention for alcohol problems in the emergency department: a systematic review	To systematically review the medical literature in order to determine the strength of the recommendation for screening and brief intervention (SBI) for alcohol-related problems in the emergency department (ED) setting	Systematic review	Medline and Cochrane Library	Inception-	1	Cardiovascular disease / Diabetes	16		Richmond	1995	RCT	NR	Adults				1			1											Brief intervention, 1 x 15 min. Follow up phone call.	1			1
	D'Onofrio 2002	Preventive care in the emergency department: screening and brief intervention for alcohol problems in the emergency department: a systematic review	To systematically review the medical literature in order to determine the strength of the recommendation for screening and brief intervention (SBI) for alcohol-related problems in the emergency department (ED) setting	Systematic review	Medline and Cochrane Library	Inception-	1	Cardiovascular disease / Diabetes	16		Romelsjo	1989	RCT	NR	Adults				1			1											Brief motivational interview. Advice given.	1			1
	D'Onofrio 2002	Preventive care in the emergency department: screening and brief intervention for alcohol problems in the emergency department: a systematic review	To systematically review the medical literature in order to determine the strength of the recommendation for screening and brief intervention (SBI) for alcohol-related problems in the emergency department (ED) setting	Systematic review	Medline and Cochrane Library	Inception-	1	Cardiovascular disease / Diabetes	16		Scott	1991	RCT	NR	Women + Adults				1			1				1							Brief intervention, 1 x 10 min.	1			1
	D'Onofrio 2002	Preventive care in the emergency department: screening and brief intervention for alcohol problems in the emergency department: a systematic review	To systematically review the medical literature in order to determine the strength of the recommendation for screening and brief intervention (SBI) for alcohol-related problems in the emergency department (ED) setting	Systematic review	Medline and Cochrane Library	Inception-	1	Cardiovascular disease / Diabetes	16		Senft	1997	RCT	NR	Children>5 / Adolescents	Adults			2		1	1											Brief intervention, 1 x 45 min.	1			1
	D'Onofrio 2002	Preventive care in the emergency department: screening and brief intervention for alcohol problems in the emergency department: a systematic review	To systematically review the medical literature in order to determine the strength of the recommendation for screening and brief intervention (SBI) for alcohol-related problems in the emergency department (ED) setting	Systematic review	Medline and Cochrane Library	Inception-	1	Cardiovascular disease / Diabetes	16		Seppa	1992	RCT	NR	Adults				1			1											Brief intervention, unknown time.	1			1
	D'Onofrio 2002	Preventive care in the emergency department: screening and brief intervention for alcohol problems in the emergency department: a systematic review	To systematically review the medical literature in order to determine the strength of the recommendation for screening and brief intervention (SBI) for alcohol-related problems in the emergency department (ED) setting	Systematic review	Medline and Cochrane Library	Inception-	1	Cardiovascular disease / Diabetes	16		Wallace	1988	RCT	NR	Adults				1			1											Brief motivational interview (BI): 1 session, Advice & drinking diary	1			1
	Dooley 2017	Primary care interventions to reduce childhood obesity and sugar-sweetened beverage consumption: Food for thought for oral health professionals	To examine recent evidence regarding the effectiveness of primary care childhood obesity interventions that have potential for adoption by oral health professionals.	Scoping reviw	PubMed and MEDLINE	2010-2016	1	Cardiovascular disease / Diabetes	2		Broccoli	2016	RCT	Italy	Children ≤5 + Risk: Overweight	Children>5 / Adolescents + Risk: Overweight			2	1	1										1	Overweight	Family peditrician led MI intervention for overweight children	1			1
	Dooley 2017	Primary care interventions to reduce childhood obesity and sugar-sweetened beverage consumption: Food for thought for oral health professionals	To examine recent evidence regarding the effectiveness of primary care childhood obesity interventions that have potential for adoption by oral health professionals.	Scoping reviw	PubMed and MEDLINE	2010-2016	1	Cardiovascular disease / Diabetes	2		Davoli	2013	RCT	Italy	Children ≤5 + Risk: Overweight	Children>5 / Adolescents + Risk: Overweight			2	1	1										1	Overweight	Family peditrician led MI intervention for overweight children	1			1
	Eaton 1998	A systematic review of physical activity promotion in primary care office settings	To assess the efficacy of physical activity promotion in primary care office settings.	Systematic review	Medline, Dialog(R) of Dissertation Abstracts, Sci Li Reference	1961-1997	1	Cardiovascular disease / Diabetes	7		Calfas	1966	Quasi- experimental	USA	Adults				1			1											Stages of change assessment; 3-5 minutes of counselling, physician recommendations, 10 minute booster phone call	1			1
	Eaton 1998	A systematic review of physical activity promotion in primary care office settings	To assess the efficacy of physical activity promotion in primary care office settings.	Systematic review	Medline, Dialog(R) of Dissertation Abstracts, Sci Li Reference	1961-1997	1	Cardiovascular disease / Diabetes	7		Dowell	1996	Quasi- experimental	UK	Risk CVD				1												1	CVD	Health check up by GP	1	1
	Eaton 1998	A systematic review of physical activity promotion in primary care office settings	To assess the efficacy of physical activity promotion in primary care office settings.	Systematic review	Medline, Dialog(R) of Dissertation Abstracts, Sci Li Reference	1961-1997	1	Cardiovascular disease / Diabetes	7		Kelly	1988	Quasi- experimental	USA	Adults				1			1											Lifestyle assessment, educational materials, booster phone calls	2	1		1
	Eaton 1998	A systematic review of physical activity promotion in primary care office settings	To assess the efficacy of physical activity promotion in primary care office settings.	Systematic review	Medline, Dialog(R) of Dissertation Abstracts, Sci Li Reference	1961-1997	1	Cardiovascular disease / Diabetes	7		Lewis	1993	Quasi- experimental	USA	Adults				1			1											2-3 minutes of exercise advice, educational handout, 1 month follow up	1			1
	Eaton 1998	A systematic review of physical activity promotion in primary care office settings	To assess the efficacy of physical activity promotion in primary care office settings.	Systematic review	Medline, Dialog(R) of Dissertation Abstracts, Sci Li Reference	1961-1997	1	Cardiovascular disease / Diabetes	7		Lodgsdon	1989	Quasi- experimental	USA	Adults	Elderly			2			1	1										15 minute patient education and risk factor counselling.	1			1
	Eaton 1998	A systematic review of physical activity promotion in primary care office settings	To assess the efficacy of physical activity promotion in primary care office settings.	Systematic review	Medline, Dialog(R) of Dissertation Abstracts, Sci Li Reference	1961-1997	1	Cardiovascular disease / Diabetes	7		Oxcheck	1995	Randomized clinical trial	UK	Adults				1			1											1 hour nurse health check including lifestyle evaluation and 10-20 minute follow up appointments	2	1		1
	Eaton 1998	A systematic review of physical activity promotion in primary care office settings	To assess the efficacy of physical activity promotion in primary care office settings.	Systematic review	Medline, Dialog(R) of Dissertation Abstracts, Sci Li Reference	1961-1997	1	Cardiovascular disease / Diabetes	7		Swinburn	1998	Randomized clinical trial	New Zealand	General population				1					1									Assessment and advice of about 5 minutes with written prescription of exercise	2	1		1
	Eisner 2011	Screening and prevention in Swiss primary care: a systematic review	To review all studies with a focus on prevention services which have been conducted in Switzerland and to reveal barriers and facilitators for physicians to participate in any preventive measures.	Systematic review	The Cochrane Library, PubMed, EMBASE and BIOSIS	1990- 2010	1	Cardiovascular disease / Diabetes	7		Allenspach	2007	NR	Switzerland	General population				1					1									Physical activity counselling depending on the current level of physical activity	1			1
	Eisner 2011	Screening and prevention in Swiss primary care: a systematic review	To review all studies with a focus on prevention services which have been conducted in Switzerland and to reveal barriers and facilitators for physicians to participate in any preventive measures.	Systematic review	The Cochrane Library, PubMed, EMBASE and BIOSIS	1990- 2010	1	Cardiovascular disease / Diabetes	7		Eckert	2001	NR	Switzerland	Risk: Smokers				1												1	Tobacco	Smoking cessation management, counselling by GPs	1			1
	Eisner 2011	Screening and prevention in Swiss primary care: a systematic review	To review all studies with a focus on prevention services which have been conducted in Switzerland and to reveal barriers and facilitators for physicians to participate in any preventive measures.	Systematic review	The Cochrane Library, PubMed, EMBASE and BIOSIS	1990- 2010	1	Cardiovascular disease / Diabetes	7		Haller	2009	NR	Switzerland	Risk: Drugs				1												1	Drugs	Brief intervention using a motivational interviewing style and a guide known as the 5A’s	1			1
	Eisner 2011	Screening and prevention in Swiss primary care: a systematic review	To review all studies with a focus on prevention services which have been conducted in Switzerland and to reveal barriers and facilitators for physicians to participate in any preventive measures.	Systematic review	The Cochrane Library, PubMed, EMBASE and BIOSIS	1990- 2010	1	Cardiovascular disease / Diabetes	7		Marki	2006a	NR	Switzerland	Elderly				1				1										Systematic counselling by general practitioners for promoting physical activity in elderly patients	1			1
	Eisner 2011	Screening and prevention in Swiss primary care: a systematic review	To review all studies with a focus on prevention services which have been conducted in Switzerland and to reveal barriers and facilitators for physicians to participate in any preventive measures.	Systematic review	The Cochrane Library, PubMed, EMBASE and BIOSIS	1990- 2010	1	Cardiovascular disease / Diabetes	7		Schmid	2009	NR	Switzerland	General population				1					1									Evaluation of two procedures to tackle physical inactivity: counselling and mailing	1			1
	Elzerbi 2015	A comparison of the efficacy of brief interventions to reduce hazardous and harmful alcohol consumption between European and non-European countries: a systematic review and meta-analysis of randomized controlled trials	To determine overall efficacy of BI at 6- and 12-month follow-up in primary health care (PHC) and emergency department (ED) studies.	Systematic review	MEDLINE, EMBASE, PsycINFO, CINAHL, and CENTRAL	2007-2014	1	Cardiovascular disease / Diabetes	20		Altisent	1997	RCT	Spain	Men + Children>5 / Adolescents + Risk: Alcohol	Men + Adults + Risk: Alcohol	Men + Elderly + Risk: Alcohol		3		1	1	1				1				1	Alcohol	Screening for hazardous and harmful alcohol consumption using the Munich Alcoholism Test. - Intervention: 5 mins general advice from GP with support material and a further five visits over the year.	2	1		1
	Elzerbi 2015	A comparison of the efficacy of brief interventions to reduce hazardous and harmful alcohol consumption between European and non-European countries: a systematic review and meta-analysis of randomized controlled trials	To determine overall efficacy of BI at 6- and 12-month follow-up in primary health care (PHC) and emergency department (ED) studies.	Systematic review	MEDLINE, EMBASE, PsycINFO, CINAHL, and CENTRAL	2007-2014	1	Cardiovascular disease / Diabetes	20		Beich	2007	RCT	Denmark	Adults + Risk: Alcohol				1			1									1	Alcohol	Screening for hazardous and harmful alcohol consumption using the Alcohol use disorders identification test. - Intervention: 1 x 10 mins delivered by GP based on WHO’s ‘drink-less’ protocol incl. Advice and self-help material.	2	1		1
	Elzerbi 2015	A comparison of the efficacy of brief interventions to reduce hazardous and harmful alcohol consumption between European and non-European countries: a systematic review and meta-analysis of randomized controlled trials	To determine overall efficacy of BI at 6- and 12-month follow-up in primary health care (PHC) and emergency department (ED) studies.	Systematic review	MEDLINE, EMBASE, PsycINFO, CINAHL, and CENTRAL	2007-2014	1	Cardiovascular disease / Diabetes	20		Cordoba	1998	RCT	Spain	Children>5 / Adolescents + Men + Risk: Alcohol	Adults + Men + Risk: Alcohol			2		1	1					1				1	Alcohol	Screening for hazardous and harmful alcohol consumption using a lifestyle questionnaire with CAGE included. - Intervention: 1 x 15 mins delivered by GP incl. Information on risks and limits, self-informative booklet with drinks diary, agreement on units/week, follow-up and support.	2	1		1
	Elzerbi 2015	A comparison of the efficacy of brief interventions to reduce hazardous and harmful alcohol consumption between European and non-European countries: a systematic review and meta-analysis of randomized controlled trials	To determine overall efficacy of BI at 6- and 12-month follow-up in primary health care (PHC) and emergency department (ED) studies.	Systematic review	MEDLINE, EMBASE, PsycINFO, CINAHL, and CENTRAL	2007-2014	1	Cardiovascular disease / Diabetes	20		Curry	2003	RCT	USA	Adults + Risk: Alcohol				1			1									1	Alcohol	Screening for hazardous and harmful alcohol consumption using a survey which comprised 85 items that assessed demographics, health status, health behaviours, family history of drinking problems, psychosocial factors, and drinking patterns. - Intervention: 1 x 5 minutes brief motivational message delivered by physicians inclu. drinking patterns, advice about risks, drinking habits, self-help manua…	2	1		1
	Elzerbi 2015	A comparison of the efficacy of brief interventions to reduce hazardous and harmful alcohol consumption between European and non-European countries: a systematic review and meta-analysis of randomized controlled trials	To determine overall efficacy of BI at 6- and 12-month follow-up in primary health care (PHC) and emergency department (ED) studies.	Systematic review	MEDLINE, EMBASE, PsycINFO, CINAHL, and CENTRAL	2007-2014	1	Cardiovascular disease / Diabetes	20		Diez Manrique	2002	RCT	Spain	Adults + Men + Risk: Alcohol				1			1					1				1	Alcohol	Screening for hazardous and harmful alcohol consumption using a general health questionnaire with alcohol questions included. - Intervention: 1 x 10 mins survey evaluating drinking behaviours, guidelines for consumption, plus 1 x 10 mins of brief advice and explanation of booklet.	2	1		1
	Elzerbi 2015	A comparison of the efficacy of brief interventions to reduce hazardous and harmful alcohol consumption between European and non-European countries: a systematic review and meta-analysis of randomized controlled trials	To determine overall efficacy of BI at 6- and 12-month follow-up in primary health care (PHC) and emergency department (ED) studies.	Systematic review	MEDLINE, EMBASE, PsycINFO, CINAHL, and CENTRAL	2007-2014	1	Cardiovascular disease / Diabetes	20		Fernandez	1997	RCT	Spain	Adults + Men + Risk: Alcohol				1			1					1				1	Alcohol	Screening for hazardous and harmful alcohol consumption using alcohol consumption questions. - Intervention: 1 x 10 mins of alcohol counselling and educational materials.	1			1
	Elzerbi 2015	A comparison of the efficacy of brief interventions to reduce hazardous and harmful alcohol consumption between European and non-European countries: a systematic review and meta-analysis of randomized controlled trials	To determine overall efficacy of BI at 6- and 12-month follow-up in primary health care (PHC) and emergency department (ED) studies.	Systematic review	MEDLINE, EMBASE, PsycINFO, CINAHL, and CENTRAL	2007-2014	1	Cardiovascular disease / Diabetes	20		Fleming	1997	RCT	USA	Risk: Alcohol				1												1	Alcohol	Screening for hazardous and harmful alcohol consumption using General health screening survey which comprised 4 sets of parallel questions on exercise, smoking, weight & alcohol use. - Intervention: 2 x 15 mins sessions (one month apart) delivered by physician inclu. workbook to feedback on current health behaviours, review of prevalence of drinking problems, adverse effects of drinking, workshee…	2	1		1
	Elzerbi 2015	A comparison of the efficacy of brief interventions to reduce hazardous and harmful alcohol consumption between European and non-European countries: a systematic review and meta-analysis of randomized controlled trials	To determine overall efficacy of BI at 6- and 12-month follow-up in primary health care (PHC) and emergency department (ED) studies.	Systematic review	MEDLINE, EMBASE, PsycINFO, CINAHL, and CENTRAL	2007-2014	1	Cardiovascular disease / Diabetes	20		Heather	1987	RCT	UK	Adults + Risk: Alcohol				1			1									1	Alcohol	Screening for hazardous and harmful alcohol consumption using a one-page health questionnaire which asked about dieting, exercising, cigarette smoking and drinking during the previous month to enable a calculation of mean units of alcohol consumed per week. Group 1: BI/DRAMS: DRAMS Scheme delivered by GP incl. blood sample, drinking diary card, follow-up and review consultations, advice and suppo…	2	1		1
	Elzerbi 2015	A comparison of the efficacy of brief interventions to reduce hazardous and harmful alcohol consumption between European and non-European countries: a systematic review and meta-analysis of randomized controlled trials	To determine overall efficacy of BI at 6- and 12-month follow-up in primary health care (PHC) and emergency department (ED) studies.	Systematic review	MEDLINE, EMBASE, PsycINFO, CINAHL, and CENTRAL	2007-2014	1	Cardiovascular disease / Diabetes	20		Huas	2002	RCT	France	Adults + Men + Risk: Alcohol				1			1					1				1	Alcohol	Screening for hazardous and harmful alcohol consumption using the Michigan Alcohol Screening Test - Intervention: 1 x 10 mins advice focused on reducing alcohol consumption.	2	1		1
	Elzerbi 2015	A comparison of the efficacy of brief interventions to reduce hazardous and harmful alcohol consumption between European and non-European countries: a systematic review and meta-analysis of randomized controlled trials	To determine overall efficacy of BI at 6- and 12-month follow-up in primary health care (PHC) and emergency department (ED) studies.	Systematic review	MEDLINE, EMBASE, PsycINFO, CINAHL, and CENTRAL	2007-2014	1	Cardiovascular disease / Diabetes	20		Kaner	2013	RCT	UK	Adults + Risk: Alcohol				1			1									1	Alcohol	Screening for hazardous and harmful alcohol consumption using the Fast alcohol screening test or modified single alcohol screening questionnaire. - Group 1: Patient information leaflet (PIL): 16-page health leaflet incl. knowledge about alcohol, its effects, and national and local support services. - Group 2: Brief advice (BA): 1 x 5 mins of structured advice incl. list of benefits and techniques…	2	1		1
	Elzerbi 2015	A comparison of the efficacy of brief interventions to reduce hazardous and harmful alcohol consumption between European and non-European countries: a systematic review and meta-analysis of randomized controlled trials	To determine overall efficacy of BI at 6- and 12-month follow-up in primary health care (PHC) and emergency department (ED) studies.	Systematic review	MEDLINE, EMBASE, PsycINFO, CINAHL, and CENTRAL	2007-2014	1	Cardiovascular disease / Diabetes	20		Lock	2006	RCT	UK	Adults + Risk: Alcohol				1			1									1	Alcohol	Screening for hazardous and harmful alcohol consumption using the Alcohol use disorders identification test. - Intervention: 1 x 5-10 mins based on ‘Drink-Less’ delivered by practice nurses incl. structured advice, guidelines on consumption, risks and benefits, targets, self-help/diary material.	2	1		1
	Elzerbi 2015	A comparison of the efficacy of brief interventions to reduce hazardous and harmful alcohol consumption between European and non-European countries: a systematic review and meta-analysis of randomized controlled trials	To determine overall efficacy of BI at 6- and 12-month follow-up in primary health care (PHC) and emergency department (ED) studies.	Systematic review	MEDLINE, EMBASE, PsycINFO, CINAHL, and CENTRAL	2007-2014	1	Cardiovascular disease / Diabetes	20		Maisto	2001	RCT	USA	Adults + Risk: Alcohol				1			1									1	Alcohol	Screening for hazardous and harmful alcohol consumption using the Lifestyle survey including the Alcohol use disorders identification test - Brief Intervention: 1 x 10-15 minutes delivered by project interventionists emphasising feedback from baseline results, implications of drinking, and advice on goal setting. Plus a booklet containing general health advice with an emphasis on alcohol-related …	2	1		1
	Elzerbi 2015	A comparison of the efficacy of brief interventions to reduce hazardous and harmful alcohol consumption between European and non-European countries: a systematic review and meta-analysis of randomized controlled trials	To determine overall efficacy of BI at 6- and 12-month follow-up in primary health care (PHC) and emergency department (ED) studies.	Systematic review	MEDLINE, EMBASE, PsycINFO, CINAHL, and CENTRAL	2007-2014	1	Cardiovascular disease / Diabetes	20		Noknoy	2010	RCT	Thailand	Adults + Risk: Alcohol				1			1									1	Alcohol	Screening for hazardous and harmful alcohol consumption using the Alcohol use disorders identification test. - Intervention: 3 x approx 15 minutes of MET delivered by nurses trained by research team, inclu. goal setting, a plan to cut-down, and relapse-prevention procedures.	2	1		1
	Elzerbi 2015	A comparison of the efficacy of brief interventions to reduce hazardous and harmful alcohol consumption between European and non-European countries: a systematic review and meta-analysis of randomized controlled trials	To determine overall efficacy of BI at 6- and 12-month follow-up in primary health care (PHC) and emergency department (ED) studies.	Systematic review	MEDLINE, EMBASE, PsycINFO, CINAHL, and CENTRAL	2007-2014	1	Cardiovascular disease / Diabetes	20		Ockene; Reiff-Hekking	1999; 2005	RCT	USA	Adults + Risk: Alcohol				1			1									1	Alcohol	Screening for hazardous and harmful alcohol consumption using the Health Habits Survey which included questions on exercise, diet, depression, anxiety, smoking and alcohol. - Intervention: 1 x 5-10 minutes session delivered by site physicians and nurses inclu. cognitions and behaviours, use of goal setting, a general health booklet and requesting patient to arrange follow-up visit.	2	1		1
	Elzerbi 2015	A comparison of the efficacy of brief interventions to reduce hazardous and harmful alcohol consumption between European and non-European countries: a systematic review and meta-analysis of randomized controlled trials	To determine overall efficacy of BI at 6- and 12-month follow-up in primary health care (PHC) and emergency department (ED) studies.	Systematic review	MEDLINE, EMBASE, PsycINFO, CINAHL, and CENTRAL	2007-2014	1	Cardiovascular disease / Diabetes	20		Richmond	1995	RCT	Australia	Adults + Risk: Alcohol				1			1									1	Alcohol	Screening for hazardous and harmful alcohol consumption using the Health and Fitness Questionnaire with quantity and frequency alcohol questions. - Minimal Intervention: 1 x 5 mins of brief advice, plus a self-help booklet. - Alcoholscreen Intervention: 5 x brief motivational consultations delivered by physician, inclu. harmful effects of alcohol, awareness raising, motivational interviewing, rec…	2	1		1
	Elzerbi 2015	A comparison of the efficacy of brief interventions to reduce hazardous and harmful alcohol consumption between European and non-European countries: a systematic review and meta-analysis of randomized controlled trials	To determine overall efficacy of BI at 6- and 12-month follow-up in primary health care (PHC) and emergency department (ED) studies.	Systematic review	MEDLINE, EMBASE, PsycINFO, CINAHL, and CENTRAL	2007-2014	1	Cardiovascular disease / Diabetes	20		Romelsjo	1989	RCT	Sweden	Adults + Risk: Alcohol				1			1									1	Alcohol	Screening for hazardous and harmful alcohol consumption using mailed general health screening questionnaire which included CAGE and questions about alcohol consumption. - Intervention: Feedback delivered by GP on GGT, advice to reduce drinking and follow-up appointments.	2	1		1
	Elzerbi 2015	A comparison of the efficacy of brief interventions to reduce hazardous and harmful alcohol consumption between European and non-European countries: a systematic review and meta-analysis of randomized controlled trials	To determine overall efficacy of BI at 6- and 12-month follow-up in primary health care (PHC) and emergency department (ED) studies.	Systematic review	MEDLINE, EMBASE, PsycINFO, CINAHL, and CENTRAL	2007-2014	1	Cardiovascular disease / Diabetes	20		Rubio	2010	RCT	Spain	Adults + Risk: Alcohol				1			1									1	Alcohol	Screening for hazardous and harmful alcohol consumption using the Alcohol use disorders identification test. - Intervention: 2 x 10-15 minutes counselling sessions delivered by physician incl. effects of alcohol, methods for cutting down drinking, treatment contract, CBT exercises and a booklet on general health issues. Contacted by nurse after both sessions to reinforce BI.	2	1		1
	Elzerbi 2015	A comparison of the efficacy of brief interventions to reduce hazardous and harmful alcohol consumption between European and non-European countries: a systematic review and meta-analysis of randomized controlled trials	To determine overall efficacy of BI at 6- and 12-month follow-up in primary health care (PHC) and emergency department (ED) studies.	Systematic review	MEDLINE, EMBASE, PsycINFO, CINAHL, and CENTRAL	2007-2014	1	Cardiovascular disease / Diabetes	20		Scott; Anderson	1991; 1992	RCT	UK	Adults + Risk: Alcohol				1			1									1	Alcohol	Screening for hazardous and harmful alcohol consumption using the Health Survey Questionnaire which included quantity and frequency scale of alcohol consumption. - Intervention: 1 x 10 mins of feedback on assessment inclu. alcohol-related risks, benefits of cutting down, comparisons to average, and a booklet.	2	1		1
	Elzerbi 2015	A comparison of the efficacy of brief interventions to reduce hazardous and harmful alcohol consumption between European and non-European countries: a systematic review and meta-analysis of randomized controlled trials	To determine overall efficacy of BI at 6- and 12-month follow-up in primary health care (PHC) and emergency department (ED) studies.	Systematic review	MEDLINE, EMBASE, PsycINFO, CINAHL, and CENTRAL	2007-2014	1	Cardiovascular disease / Diabetes	20		Senft	1997	RCT	USA	Adults + Risk: Alcohol				1			1									1	Alcohol	Screening for hazardous and harmful alcohol consumption using a health questionnaire which included Alcohol use disorders identification test. - Intervention: 1 x 30 second health message from clinician followed by 15-20 minute appointment a with health counsellor inclu. feedback on drinking norms, effects of alcohol, plans for reducing consumption, and confidence boosting, plus printed material.	2	1		1
	Elzerbi 2015	A comparison of the efficacy of brief interventions to reduce hazardous and harmful alcohol consumption between European and non-European countries: a systematic review and meta-analysis of randomized controlled trials	To determine overall efficacy of BI at 6- and 12-month follow-up in primary health care (PHC) and emergency department (ED) studies.	Systematic review	MEDLINE, EMBASE, PsycINFO, CINAHL, and CENTRAL	2007-2014	1	Cardiovascular disease / Diabetes	20		Wallace	1988	RCT	UK	Adults + Risk: Alcohol				1			1									1	Alcohol	Screening for hazardous and harmful alcohol consumption using the Health Survey Questionnaire which included quantity and frequency scale of alcohol consumption plus modified CAGE. - Intervention: advice from GP about potential harmful effects of their current consumption, illustration of general population consumption level, an information booklet, and follow-up one month later.	2	1		1
	Engelsen 2014	Screening for increased cardiometabolic risk in primary care: a systematic review	To present a systematic review of cardiometabolic screening programmes performed among apparently healthy people (not yet known to have CVD, diabetes, or cardiometabolic risk factors) and mixed populations (apparently healthy people and people diagnosed with risk factor or disease) to define the optimal screening strategy.	Systematic review	MEDLINE, Embase, and CINAHL	Inception-2013	1	Cardiovascular disease / Diabetes	26		Anggard	1986	NR	England	Adults				1			1											Patients could attend screening at their own request or were invited during a regular consultation.	2	1											1
	Engelsen 2014	Screening for increased cardiometabolic risk in primary care: a systematic review	To present a systematic review of cardiometabolic screening programmes performed among apparently healthy people (not yet known to have CVD, diabetes, or cardiometabolic risk factors) and mixed populations (apparently healthy people and people diagnosed with risk factor or disease) to define the optimal screening strategy.	Systematic review	MEDLINE, Embase, and CINAHL	Inception-2013	1	Cardiovascular disease / Diabetes	26		Bennett	1989	NR	England	Adults				1			1											People attending the GPs surgery were invited to participate in screening, alternatively invitations were sent by post.	2	1											1
	Engelsen 2014	Screening for increased cardiometabolic risk in primary care: a systematic review	To present a systematic review of cardiometabolic screening programmes performed among apparently healthy people (not yet known to have CVD, diabetes, or cardiometabolic risk factors) and mixed populations (apparently healthy people and people diagnosed with risk factor or disease) to define the optimal screening strategy.	Systematic review	MEDLINE, Embase, and CINAHL	Inception-2013	1	Cardiovascular disease / Diabetes	26		Björkelund	1991	NR	Sweden	Adults				1			1											Eligible women were invited for a free health survey.	2	1											1
	Engelsen 2014	Screening for increased cardiometabolic risk in primary care: a systematic review	To present a systematic review of cardiometabolic screening programmes performed among apparently healthy people (not yet known to have CVD, diabetes, or cardiometabolic risk factors) and mixed populations (apparently healthy people and people diagnosed with risk factor or disease) to define the optimal screening strategy.	Systematic review	MEDLINE, Embase, and CINAHL	Inception-2013	1	Cardiovascular disease / Diabetes	26		Brown	1978	NR	England	Men + Adults				1			1					1						All eligible males were sent a letter inviting them to attend for a screening test in the morning.	1												1
	Engelsen 2014	Screening for increased cardiometabolic risk in primary care: a systematic review	To present a systematic review of cardiometabolic screening programmes performed among apparently healthy people (not yet known to have CVD, diabetes, or cardiometabolic risk factors) and mixed populations (apparently healthy people and people diagnosed with risk factor or disease) to define the optimal screening strategy.	Systematic review	MEDLINE, Embase, and CINAHL	Inception-2013	1	Cardiovascular disease / Diabetes	26		Bunescu	2008	NR	Romania	Adults				1			1											Eligible patients were invited for assessment of CVD risk.	2	1											1
	Engelsen 2014	Screening for increased cardiometabolic risk in primary care: a systematic review	To present a systematic review of cardiometabolic screening programmes performed among apparently healthy people (not yet known to have CVD, diabetes, or cardiometabolic risk factors) and mixed populations (apparently healthy people and people diagnosed with risk factor or disease) to define the optimal screening strategy.	Systematic review	MEDLINE, Embase, and CINAHL	Inception-2013	1	Cardiovascular disease / Diabetes	26		Cope	1967	NR	England	Adults				1			1											All people responding to posters, talks, and other advertising literature that was distributed throughout the practice were screened.	1	1
	Engelsen 2014	Screening for increased cardiometabolic risk in primary care: a systematic review	To present a systematic review of cardiometabolic screening programmes performed among apparently healthy people (not yet known to have CVD, diabetes, or cardiometabolic risk factors) and mixed populations (apparently healthy people and people diagnosed with risk factor or disease) to define the optimal screening strategy.	Systematic review	MEDLINE, Embase, and CINAHL	Inception-2013	1	Cardiovascular disease / Diabetes	26		Devroey	2004	NR	Belgium	Adults				1			1											All inhabitants of three Belgian towns were invited. An information campaign in the local press had been set up to augment the recruitment.	2							1					1
	Engelsen 2014	Screening for increased cardiometabolic risk in primary care: a systematic review	To present a systematic review of cardiometabolic screening programmes performed among apparently healthy people (not yet known to have CVD, diabetes, or cardiometabolic risk factors) and mixed populations (apparently healthy people and people diagnosed with risk factor or disease) to define the optimal screening strategy.	Systematic review	MEDLINE, Embase, and CINAHL	Inception-2013	1	Cardiovascular disease / Diabetes	26		Family Heart Study Group	1994	NR	UK	Adults				1			1											Eligible patients were identified by household through the male partner; families were screened.	1	1
	Engelsen 2014	Screening for increased cardiometabolic risk in primary care: a systematic review	To present a systematic review of cardiometabolic screening programmes performed among apparently healthy people (not yet known to have CVD, diabetes, or cardiometabolic risk factors) and mixed populations (apparently healthy people and people diagnosed with risk factor or disease) to define the optimal screening strategy.	Systematic review	MEDLINE, Embase, and CINAHL	Inception-2013	1	Cardiovascular disease / Diabetes	26		Godefrooij	2012	NR	Netherlands	Adults	Elderly			2			1	1										Patients without a diagnosis of CVD, cerebrovascular disease, DM, hypertension, or dyslipidaemia, were asked to return a questionnaire. Based on this questionnaire a risk score was calculated and patients at risk were invited for further risk assessment.	1	1
	Engelsen 2014	Screening for increased cardiometabolic risk in primary care: a systematic review	To present a systematic review of cardiometabolic screening programmes performed among apparently healthy people (not yet known to have CVD, diabetes, or cardiometabolic risk factors) and mixed populations (apparently healthy people and people diagnosed with risk factor or disease) to define the optimal screening strategy.	Systematic review	MEDLINE, Embase, and CINAHL	Inception-2013	1	Cardiovascular disease / Diabetes	26		Gran	1995	NR	Sweden	Adults				1			1											All people living in one primary healthcare centre's catchment area were invited to participate in a population-based screening programme.	2	1											1
	Engelsen 2014	Screening for increased cardiometabolic risk in primary care: a systematic review	To present a systematic review of cardiometabolic screening programmes performed among apparently healthy people (not yet known to have CVD, diabetes, or cardiometabolic risk factors) and mixed populations (apparently healthy people and people diagnosed with risk factor or disease) to define the optimal screening strategy.	Systematic review	MEDLINE, Embase, and CINAHL	Inception-2013	1	Cardiovascular disease / Diabetes	26		Hellénius	1993	NR	Sweden	Adults				1			1											All eligible people visiting the health centre were offered the opportunity to fill in a short questionnaire. Those with ≥ 1 risk factor (known hypertension, hyperlipidaemia, DM, smoking, overweight, physical inactivity, family history of early CVD or symptoms of angina pectoris or intermittent claudication) were offered a free check-up.	1	1
	Engelsen 2014	Screening for increased cardiometabolic risk in primary care: a systematic review	To present a systematic review of cardiometabolic screening programmes performed among apparently healthy people (not yet known to have CVD, diabetes, or cardiometabolic risk factors) and mixed populations (apparently healthy people and people diagnosed with risk factor or disease) to define the optimal screening strategy.	Systematic review	MEDLINE, Embase, and CINAHL	Inception-2013	1	Cardiovascular disease / Diabetes	26		Jones	1988	NR	UK	Adults				1			1											All patients were invited for screening and those with any of the risk factors were referred for treatment.	2	1											1
	Engelsen 2014	Screening for increased cardiometabolic risk in primary care: a systematic review	To present a systematic review of cardiometabolic screening programmes performed among apparently healthy people (not yet known to have CVD, diabetes, or cardiometabolic risk factors) and mixed populations (apparently healthy people and people diagnosed with risk factor or disease) to define the optimal screening strategy.	Systematic review	MEDLINE, Embase, and CINAHL	Inception-2013	1	Cardiovascular disease / Diabetes	26		Lambert	2012	NR	England	Men + Adults				1			1					1						Males who were not registered in a disease register for chronic heart disease, hypertension, DM, chronic kidney disease, heart failure, or atrial fibrillation were invited for cardiovascular assessment either by their own GP or an alternative provider.	1	1
	Engelsen 2014	Screening for increased cardiometabolic risk in primary care: a systematic review	To present a systematic review of cardiometabolic screening programmes performed among apparently healthy people (not yet known to have CVD, diabetes, or cardiometabolic risk factors) and mixed populations (apparently healthy people and people diagnosed with risk factor or disease) to define the optimal screening strategy.	Systematic review	MEDLINE, Embase, and CINAHL	Inception-2013	1	Cardiovascular disease / Diabetes	26		Lauritzen	1995	NR	Denmark	Adults				1			1											Random sample of all inhabitants of Ebeltoft who were registered with one of the study practices received an invitation. Those willing to participate received a questionnaire and were randomised in three groups: one control group and two intervention groups (health check and written feedback with or without consultation of GP).	2	1											1
	Engelsen 2014	Screening for increased cardiometabolic risk in primary care: a systematic review	To present a systematic review of cardiometabolic screening programmes performed among apparently healthy people (not yet known to have CVD, diabetes, or cardiometabolic risk factors) and mixed populations (apparently healthy people and people diagnosed with risk factor or disease) to define the optimal screening strategy.	Systematic review	MEDLINE, Embase, and CINAHL	Inception-2013	1	Cardiovascular disease / Diabetes	26		Mann	1988	NR	England	Adults				1			1											Two approaches in different centres: 1. All eligible patients invited; 2. Patients visiting clinic offered a health check consultation.	2	1											1
	Engelsen 2014	Screening for increased cardiometabolic risk in primary care: a systematic review	To present a systematic review of cardiometabolic screening programmes performed among apparently healthy people (not yet known to have CVD, diabetes, or cardiometabolic risk factors) and mixed populations (apparently healthy people and people diagnosed with risk factor or disease) to define the optimal screening strategy.	Systematic review	MEDLINE, Embase, and CINAHL	Inception-2013	1	Cardiovascular disease / Diabetes	26		Marshall	2008	NR	England	Adults	Elderly			2			1	1										For all patients without known CVD and not currently receiving antihypertensive medication, a Framingham risk score calculation was made with data from medical records. Default risk factor values were used for all missing risk factor data. Those with a risk >20% were mailed an appointment to attend a CVD assessment in their practice.	1	1
	Engelsen 2014	Screening for increased cardiometabolic risk in primary care: a systematic review	To present a systematic review of cardiometabolic screening programmes performed among apparently healthy people (not yet known to have CVD, diabetes, or cardiometabolic risk factors) and mixed populations (apparently healthy people and people diagnosed with risk factor or disease) to define the optimal screening strategy.	Systematic review	MEDLINE, Embase, and CINAHL	Inception-2013	1	Cardiovascular disease / Diabetes	26		McMenamin	1995	NR	New Zealand	Men + Adults				1			1					1						Eligible males were invited by the doctor when attending the surgery to return for a preventive health check.	1												1
	Engelsen 2014	Screening for increased cardiometabolic risk in primary care: a systematic review	To present a systematic review of cardiometabolic screening programmes performed among apparently healthy people (not yet known to have CVD, diabetes, or cardiometabolic risk factors) and mixed populations (apparently healthy people and people diagnosed with risk factor or disease) to define the optimal screening strategy.	Systematic review	MEDLINE, Embase, and CINAHL	Inception-2013	1	Cardiovascular disease / Diabetes	26		OXCHECK Study Group	1991	NR	England	Adults				1			1											Eligible people were invited for a health check.	2	1											1
	Engelsen 2014	Screening for increased cardiometabolic risk in primary care: a systematic review	To present a systematic review of cardiometabolic screening programmes performed among apparently healthy people (not yet known to have CVD, diabetes, or cardiometabolic risk factors) and mixed populations (apparently healthy people and people diagnosed with risk factor or disease) to define the optimal screening strategy.	Systematic review	MEDLINE, Embase, and CINAHL	Inception-2013	1	Cardiovascular disease / Diabetes	26		Persson	1994	NR	Sweden	Men	Adults			2			1					1						All eligible males received a postal invitation to a health examination.	2	1											1
	Engelsen 2014	Screening for increased cardiometabolic risk in primary care: a systematic review	To present a systematic review of cardiometabolic screening programmes performed among apparently healthy people (not yet known to have CVD, diabetes, or cardiometabolic risk factors) and mixed populations (apparently healthy people and people diagnosed with risk factor or disease) to define the optimal screening strategy.	Systematic review	MEDLINE, Embase, and CINAHL	Inception-2013	1	Cardiovascular disease / Diabetes	26		Pike	1969	NR	England	Elderly				1				1										All eligible patients were sent a letter to invite them for a series of tests.	1												1
	Engelsen 2014	Screening for increased cardiometabolic risk in primary care: a systematic review	To present a systematic review of cardiometabolic screening programmes performed among apparently healthy people (not yet known to have CVD, diabetes, or cardiometabolic risk factors) and mixed populations (apparently healthy people and people diagnosed with risk factor or disease) to define the optimal screening strategy.	Systematic review	MEDLINE, Embase, and CINAHL	Inception-2013	1	Cardiovascular disease / Diabetes	26		Pike	1972	NR	England	Men + Adults				1			1					1						Eligible males were sent a letter inviting them to attend a morning for examinations and interviews.	1												1
	Engelsen 2014	Screening for increased cardiometabolic risk in primary care: a systematic review	To present a systematic review of cardiometabolic screening programmes performed among apparently healthy people (not yet known to have CVD, diabetes, or cardiometabolic risk factors) and mixed populations (apparently healthy people and people diagnosed with risk factor or disease) to define the optimal screening strategy.	Systematic review	MEDLINE, Embase, and CINAHL	Inception-2013	1	Cardiovascular disease / Diabetes	26		Scott	1968	NR	England	Women + Adults				1			1				1							All eligible females in one practice were invited for an examination.	1	1
	Engelsen 2014	Screening for increased cardiometabolic risk in primary care: a systematic review	To present a systematic review of cardiometabolic screening programmes performed among apparently healthy people (not yet known to have CVD, diabetes, or cardiometabolic risk factors) and mixed populations (apparently healthy people and people diagnosed with risk factor or disease) to define the optimal screening strategy.	Systematic review	MEDLINE, Embase, and CINAHL	Inception-2013	1	Cardiovascular disease / Diabetes	26		Tiessen	2012	NR	Netherlands	Adults	Elderly			2			1	1										Males >50 and females >55 years, without registered DM and not under second-line follow-up by a cardiologist or internist, were invited for assessment of CVD risk by their GP.	2	1											1
	Engelsen 2014	Screening for increased cardiometabolic risk in primary care: a systematic review	To present a systematic review of cardiometabolic screening programmes performed among apparently healthy people (not yet known to have CVD, diabetes, or cardiometabolic risk factors) and mixed populations (apparently healthy people and people diagnosed with risk factor or disease) to define the optimal screening strategy.	Systematic review	MEDLINE, Embase, and CINAHL	Inception-2013	1	Cardiovascular disease / Diabetes	26		van den Berg	1999	NR	Netherlands	Elderly				1				1										All persons registered with one general practice received a letter from their GP offering a cardiovascular health check.	2	1											1
	Engelsen 2014	Screening for increased cardiometabolic risk in primary care: a systematic review	To present a systematic review of cardiometabolic screening programmes performed among apparently healthy people (not yet known to have CVD, diabetes, or cardiometabolic risk factors) and mixed populations (apparently healthy people and people diagnosed with risk factor or disease) to define the optimal screening strategy.	Systematic review	MEDLINE, Embase, and CINAHL	Inception-2013	1	Cardiovascular disease / Diabetes	26		Van den Donk	2009	NR	Netherlands	Adults				1			1											Patients received a tape measure mailed to their home and were asked to measure their own waist circumference. Those with an increased waist circumference were screening invited for further risk assessment.	1	1
	Engelsen 2014	Screening for increased cardiometabolic risk in primary care: a systematic review	To present a systematic review of cardiometabolic screening programmes performed among apparently healthy people (not yet known to have CVD, diabetes, or cardiometabolic risk factors) and mixed populations (apparently healthy people and people diagnosed with risk factor or disease) to define the optimal screening strategy.	Systematic review	MEDLINE, Embase, and CINAHL	Inception-2013	1	Cardiovascular disease / Diabetes	26		Weinehall	1999	NR	Sweden	Adults				1			1											All people aged 30, 40, 50, and 60 years of age were invited annually to a health provider survey focusing on the traditional risk factors for CVD.	2	1											1
	Erng 2020	Prevention of Alcohol”Exposed Pregnancies and Fetal Alcohol Spectrum Disorder Among Pregnant and Postpartum Women: A Systematic Review	To examine available interventions for prevention of alcohol-exposed pregnancies (AEPs) and fetal alcohol spectrum disorder (FASD) among women of childbearing age, including those who are pregnant.	Systematic review	PubMed, Embase, CINAHL, and PsycINFO	1970-2018	1	Cardiovascular disease / Diabetes	14		Calabro	1996	CCT (Controlled clinical trial)	USA	Pregnant / Postpartum				1						1								Education. Health education material in English or Spanish at either third-grade or tenth-grade reading level.	1			1
	Erng 2020	Prevention of Alcohol”Exposed Pregnancies and Fetal Alcohol Spectrum Disorder Among Pregnant and Postpartum Women: A Systematic Review	To examine available interventions for prevention of alcohol-exposed pregnancies (AEPs) and fetal alcohol spectrum disorder (FASD) among women of childbearing age, including those who are pregnant.	Systematic review	PubMed, Embase, CINAHL, and PsycINFO	1970-2018	1	Cardiovascular disease / Diabetes	14		de Vries	2015	Cohort	SA?	Pregnant / Postpartum + Risk: Alcohol				1						1						1	Alcohol	Enhanced case management. Clinic and/or home-based case management (monthly or x2/mth for 18 months). Included life skills, motivational interviewing, and community reinforcement approaches to heavy drinking pregnant women to achieve reduction or cessation in drinking.	1			1
	Erng 2020	Prevention of Alcohol”Exposed Pregnancies and Fetal Alcohol Spectrum Disorder Among Pregnant and Postpartum Women: A Systematic Review	To examine available interventions for prevention of alcohol-exposed pregnancies (AEPs) and fetal alcohol spectrum disorder (FASD) among women of childbearing age, including those who are pregnant.	Systematic review	PubMed, Embase, CINAHL, and PsycINFO	1970-2018	1	Cardiovascular disease / Diabetes	14		Handmaker	1999	RCT	USA	Pregnant / Postpartum + Risk: Alcohol				1						1						1	Alcohol	Brief interventions””single session. Initial assessment and 1 60-minute motivational interviewing (MI) session	1			1
	Erng 2020	Prevention of Alcohol”Exposed Pregnancies and Fetal Alcohol Spectrum Disorder Among Pregnant and Postpartum Women: A Systematic Review	To examine available interventions for prevention of alcohol-exposed pregnancies (AEPs) and fetal alcohol spectrum disorder (FASD) among women of childbearing age, including those who are pregnant.	Systematic review	PubMed, Embase, CINAHL, and PsycINFO	1970-2018	1	Cardiovascular disease / Diabetes	14		Marais	2011	RCT	South Africa	Pregnant / Postpartum + Risk: Alcohol				1						1						1	Alcohol	Brief Intervention (BI)””multisession. Comprehensive assessment and 3 BI sessions.	1			1
	Erng 2020	Prevention of Alcohol”Exposed Pregnancies and Fetal Alcohol Spectrum Disorder Among Pregnant and Postpartum Women: A Systematic Review	To examine available interventions for prevention of alcohol-exposed pregnancies (AEPs) and fetal alcohol spectrum disorder (FASD) among women of childbearing age, including those who are pregnant.	Systematic review	PubMed, Embase, CINAHL, and PsycINFO	1970-2018	1	Cardiovascular disease / Diabetes	14		Meberg	1986	CCT (Controlled clinical trial)	Norway	Pregnant / Postpartum + Risk: Alcohol				1						1						1	Alcohol	Counseling. 2 sessions with a midwife 1hr each.	1			1
	Erng 2020	Prevention of Alcohol”Exposed Pregnancies and Fetal Alcohol Spectrum Disorder Among Pregnant and Postpartum Women: A Systematic Review	To examine available interventions for prevention of alcohol-exposed pregnancies (AEPs) and fetal alcohol spectrum disorder (FASD) among women of childbearing age, including those who are pregnant.	Systematic review	PubMed, Embase, CINAHL, and PsycINFO	1970-2018	1	Cardiovascular disease / Diabetes	14		Nilsen	2010	Cohort	Sweden	Pregnant / Postpartum + Risk: Alcohol				1						1						1	Alcohol	Self-help CBT. Questionnaire-based counseling.	1			1
	Erng 2020	Prevention of Alcohol”Exposed Pregnancies and Fetal Alcohol Spectrum Disorder Among Pregnant and Postpartum Women: A Systematic Review	To examine available interventions for prevention of alcohol-exposed pregnancies (AEPs) and fetal alcohol spectrum disorder (FASD) among women of childbearing age, including those who are pregnant.	Systematic review	PubMed, Embase, CINAHL, and PsycINFO	1970-2018	1	Cardiovascular disease / Diabetes	14		Nilsen	2012	Cohort	Sweden	Pregnant / Postpartum + Risk: Alcohol				1						1						1	Alcohol	Self-help CBT. Midwife counseling.	1			1
	Erng 2020	Prevention of Alcohol”Exposed Pregnancies and Fetal Alcohol Spectrum Disorder Among Pregnant and Postpartum Women: A Systematic Review	To examine available interventions for prevention of alcohol-exposed pregnancies (AEPs) and fetal alcohol spectrum disorder (FASD) among women of childbearing age, including those who are pregnant.	Systematic review	PubMed, Embase, CINAHL, and PsycINFO	1970-2018	1	Cardiovascular disease / Diabetes	14		O’Connor	2007	CCT (Controlled clinical trial)	USA	Pregnant / Postpartum + Risk: Alcohol				1						1						1	Alcohol	Brief Intervention (BI) ””multisession. Multisession BI by nutritionist, 10 to 15 minutes each.	1			1
	Erng 2020	Prevention of Alcohol”Exposed Pregnancies and Fetal Alcohol Spectrum Disorder Among Pregnant and Postpartum Women: A Systematic Review	To examine available interventions for prevention of alcohol-exposed pregnancies (AEPs) and fetal alcohol spectrum disorder (FASD) among women of childbearing age, including those who are pregnant.	Systematic review	PubMed, Embase, CINAHL, and PsycINFO	1970-2018	1	Cardiovascular disease / Diabetes	14		Ondersma	2015	RCT	USA	Pregnant / Postpartum + Risk: Alcohol				1						1						1	Alcohol	Computer-delivered brief intervention (BI). Single 20-minute motivational interviewing (MI) tablet-based interactive session.	1			1
	Erng 2020	Prevention of Alcohol”Exposed Pregnancies and Fetal Alcohol Spectrum Disorder Among Pregnant and Postpartum Women: A Systematic Review	To examine available interventions for prevention of alcohol-exposed pregnancies (AEPs) and fetal alcohol spectrum disorder (FASD) among women of childbearing age, including those who are pregnant.	Systematic review	PubMed, Embase, CINAHL, and PsycINFO	1970-2018	1	Cardiovascular disease / Diabetes	14		Osterman	2012	CCT (Controlled clinical trial)	USA	Pregnant / Postpartum + Risk: Alcohol				1						1						1	Alcohol	Computer-delivered brief intervention (BI). Screening questionnaire and 1 30-minute motivational interviewing (MI) session.	1			1
	Erng 2020	Prevention of Alcohol”Exposed Pregnancies and Fetal Alcohol Spectrum Disorder Among Pregnant and Postpartum Women: A Systematic Review	To examine available interventions for prevention of alcohol-exposed pregnancies (AEPs) and fetal alcohol spectrum disorder (FASD) among women of childbearing age, including those who are pregnant.	Systematic review	PubMed, Embase, CINAHL, and PsycINFO	1970-2018	1	Cardiovascular disease / Diabetes	14		Reynolds	1995	CCT (Controlled clinical trial)	USA	Pregnant / Postpartum + Risk: Alcohol				1						1						1	Alcohol	Counseling. Education session + self-help CBT.	1			1
	Erng 2020	Prevention of Alcohol”Exposed Pregnancies and Fetal Alcohol Spectrum Disorder Among Pregnant and Postpartum Women: A Systematic Review	To examine available interventions for prevention of alcohol-exposed pregnancies (AEPs) and fetal alcohol spectrum disorder (FASD) among women of childbearing age, including those who are pregnant.	Systematic review	PubMed, Embase, CINAHL, and PsycINFO	1970-2018	1	Cardiovascular disease / Diabetes	14		Sarvela	1993	CCT (Controlled clinical trial)	USA	Pregnant / Postpartum + Children>5 / Adolescents				1		1				1								Education. 8 self-administered health modules.	1			1
	Erng 2020	Prevention of Alcohol”Exposed Pregnancies and Fetal Alcohol Spectrum Disorder Among Pregnant and Postpartum Women: A Systematic Review	To examine available interventions for prevention of alcohol-exposed pregnancies (AEPs) and fetal alcohol spectrum disorder (FASD) among women of childbearing age, including those who are pregnant.	Systematic review	PubMed, Embase, CINAHL, and PsycINFO	1970-2018	1	Cardiovascular disease / Diabetes	14		Tzilos	2011	RCT	USA	Pregnant / Postpartum + Risk: Alcohol				1						1						1	Alcohol	Brief interventions (BI)””single session. Alcohol use screener, 1 15- to 20-minute computer BI session.	2	1		1
	Erng 2020	Prevention of Alcohol”Exposed Pregnancies and Fetal Alcohol Spectrum Disorder Among Pregnant and Postpartum Women: A Systematic Review	To examine available interventions for prevention of alcohol-exposed pregnancies (AEPs) and fetal alcohol spectrum disorder (FASD) among women of childbearing age, including those who are pregnant.	Systematic review	PubMed, Embase, CINAHL, and PsycINFO	1970-2018	1	Cardiovascular disease / Diabetes	14		Waterson	1990	CCT (Controlled clinical trial)	UK	Pregnant / Postpartum + Risk: Alcohol				1						1						1	Alcohol	Education. Groups 1 and 3: written information only, Group 2: written information + personal advice and reinforcement by doctor, Group 4: written information + personal advice and reinforcement by doctor + viewing of video.	1			1
	Evans 2011	Diabetes and cardiovascular disease interventions by community pharmacists: a systematic review	To systematically review and assess the quality of studies evaluating community pharmacist interventions for preventing or managing diabetes or cardiovascular disease (CVD) and/or their major risk factors.	Systematic review	MEDLINE, EMBASE, International Pharmaceutical Abstracts, and Cochrane Central Register of Controlled Trials	Inception-2011	1	Cardiovascular disease / Diabetes	3		Krass	2003	Uncontrolled before-after study	Australia	Adults	Elderly			2			1	1										Patient directed education; Regular patient follow-up; Patients were referred to their physician by the pharmacist. Intervention length: 3 months	2			1									1
	Evans 2011	Diabetes and cardiovascular disease interventions by community pharmacists: a systematic review	To systematically review and assess the quality of studies evaluating community pharmacist interventions for preventing or managing diabetes or cardiovascular disease (CVD) and/or their major risk factors.	Systematic review	MEDLINE, EMBASE, International Pharmaceutical Abstracts, and Cochrane Central Register of Controlled Trials	Inception-2011	1	Cardiovascular disease / Diabetes	3		Semchuk	2007	Uncontrolled before-after study	NR	Risk: CVD				1												1	CVD	Patient directed education; Regular patient follow-up; Identification and reporting of drug-related problems and subsequent recommendations made to patient's physian; Notification to the physician about patient's participation or progress in the study; Patients were referred to their physician by the pharmacist. Intervention length: 24 weeks	2			1									1
	Evans 2011	Diabetes and cardiovascular disease interventions by community pharmacists: a systematic review	To systematically review and assess the quality of studies evaluating community pharmacist interventions for preventing or managing diabetes or cardiovascular disease (CVD) and/or their major risk factors.	Systematic review	MEDLINE, EMBASE, International Pharmaceutical Abstracts, and Cochrane Central Register of Controlled Trials	Inception-2011	1	Cardiovascular disease / Diabetes	3		Tsuyuki	2004	Uncontrolled before-after study	NR	Risk: CVD				1												1	CVD	Patient directed education; Regular patient follow-up; Identification and reporting of drug-related problems and subsequent recommendations made to patient's physician. Intervention length: 6 months	1			1
	Everson-Hock 2013	Community-based dietary and physical activity interventions in low socioeconomic groups in the UK: a mixed methods systematic review	To assess the effectiveness and acceptability of community-based dietary and physical activity interventions among low socioeconomic status (SES) groups in the UK.	Systematic review	Medline, Embase, CINAHL, British Nursing Index, Cochrane Library, Science Citation Index via Web of Knowledge, Social Science Index via Web of Knowledge and PsycINFO	1990-2009	1	Cardiovascular disease / Diabetes	2		Gray	2009	Qualitative	Scotland	Men + Risk: SES				1								1				1	SES	Camelon Model - men’s weight management: Men’s Health Clinic - weekly and monthly at 2 centres. 40 minutes discussion of lifestyle and health. Given opportunity to discuss with nurse, obtain leaflets, and join programme.	1			1
	Everson-Hock 2013	Community-based dietary and physical activity interventions in low socioeconomic groups in the UK: a mixed methods systematic review	To assess the effectiveness and acceptability of community-based dietary and physical activity interventions among low socioeconomic status (SES) groups in the UK.	Systematic review	Medline, Embase, CINAHL, British Nursing Index, Cochrane Library, Science Citation Index via Web of Knowledge, Social Science Index via Web of Knowledge and PsycINFO	1990-2009	1	Cardiovascular disease / Diabetes	2		Steptoe	2003	RCT	NR	Adults + Risk: SES				1			1									1	SES	Behavioural dietary counselling, 2 x 15min sessions, 2 weeks apart.	1			1
	Fanshawe 2017	Tobacco cessation interventions for young people	To evaluate the effectiveness of strategies that help young people to stop smoking tobacco.	Systematic review	Cochrane Tobacco Addiction Group's Specialized Register	Inception-2017	1	Cardiovascular disease / Diabetes	4		Hollis	2005	RCT	USA	Children>5 / Adolescents + Risk: Tobacco				1		1										1	Tobacco	Intervention: 3 sequential interventions plus maximum of 2 boosters: (1) clinical message encouraging quitting or not starting, (2) 10-12 min individual, multi-media interactive computer-delivered expert system tailored to stage of change of individual (3) 3-5 min of motivational counselling by trained health counsellors. Boosters were delivered at clinic attendance (computer programme and motiva…	1			1
	Fanshawe 2017	Tobacco cessation interventions for young people	To evaluate the effectiveness of strategies that help young people to stop smoking tobacco.	Systematic review	Cochrane Tobacco Addiction Group's Specialized Register	Inception-2017	1	Cardiovascular disease / Diabetes	4		Mason	2016	RCT	USA	Older children+ Risk tobacco				1		1										1	Tobacco	Intervention: provided mobile phone. Received 30 text messages over 5 days, with boosters available if required. Consisted of rapport building, presenting tobacco use feedback, introducing social network information and presenting feedback, and summary and plans. Based oF 20-min intervention shown to be effective.	2			1										1
	Fanshawe 2017	Tobacco cessation interventions for young people	To evaluate the effectiveness of strategies that help young people to stop smoking tobacco.	Systematic review	Cochrane Tobacco Addiction Group's Specialized Register	Inception-2017	1	Cardiovascular disease / Diabetes	4		PÃ©rez-Milena	2012	RCT	Spain	Children>5 / Adolescents + Risk: Tobacco				1		1										1	Tobacco	Intervention: 4 x 15-min weekly sessions with GPs, focus on initial reduction, signing a declaration to quit at 3rd visit and 4th visit for reinforcement.	1			1
	Fanshawe 2017	Tobacco cessation interventions for young people	To evaluate the effectiveness of strategies that help young people to stop smoking tobacco.	Systematic review	Cochrane Tobacco Addiction Group's Specialized Register	Inception-2017	1	Cardiovascular disease / Diabetes	4		Redding	2015	RCT	USA	Children>5 / Adolescents + Risk: Tobacco				1		1					1					1	Tobacco	Intervention: computer-based information and feedback, plus counselling from BA-/MA-level counsellors with family planning counselling experience and training on smoking. Participants could attend ≤4 sessions which included group-specific, computer-delivered feedback and in-person counselling. Intervention period: 9 months	1			1
	Fleming 2008	Lifestyle interventions in primary care: systematic review of randomized controlled trials	To determine whether lifestyle counseling interventions delivered in primary care settings by primary care providers to their low-risk adult patients are effective in changing factors related to cardiovascular risk.	Systematic review	”‚ MEDLINE (PubMed), EMBASE, and CINAHL	1985-2007	1	Cardiovascular disease / Diabetes	6		Baron	1990	RCT	UK	Adults				1			1											Dietary advice and guidelines by a practice nurse in 30-min group or individual sessions. Subjects were given a diet booklet containing advice and recipes. There was a brief follow-up at 1 and 3 mo. Advice was to decrease intake of total fat and increase intake of polyunsaturated fatty acids and fibre.	2			1										1
	Fleming 2008	Lifestyle interventions in primary care: systematic review of randomized controlled trials	To determine whether lifestyle counseling interventions delivered in primary care settings by primary care providers to their low-risk adult patients are effective in changing factors related to cardiovascular risk.	Systematic review	”‚ MEDLINE (PubMed), EMBASE, and CINAHL	1985-2007	1	Cardiovascular disease / Diabetes	6		Elley	2003	Cluster RCT	New Zealand	Adults	Elderly			2			1	1										Counseling on physical activity from a GP or practice nurse. Clinicians counseled verbally then gave out written advice on home-based exercise. Written advice and patient information were forwarded to exercise specialists who made 3, 10- to 20-min follow-up calls.	1			1
	Fleming 2008	Lifestyle interventions in primary care: systematic review of randomized controlled trials	To determine whether lifestyle counseling interventions delivered in primary care settings by primary care providers to their low-risk adult patients are effective in changing factors related to cardiovascular risk.	Systematic review	”‚ MEDLINE (PubMed), EMBASE, and CINAHL	1985-2007	1	Cardiovascular disease / Diabetes	6		OXCHECK study group	1995	RCT	UK	Adults				1			1											Lifestyle advice from a practice nurse at 45- to 60-min health checkups with 10- to 20-min follow-ups. Advice was tailored to individual patients’ risk factors.	1			1
	Fleming 2008	Lifestyle interventions in primary care: systematic review of randomized controlled trials	To determine whether lifestyle counseling interventions delivered in primary care settings by primary care providers to their low-risk adult patients are effective in changing factors related to cardiovascular risk.	Systematic review	”‚ MEDLINE (PubMed), EMBASE, and CINAHL	1985-2007	1	Cardiovascular disease / Diabetes	6		Roderick	1997	RCT	UK	Adults				1			1											Dietary advice based on negotiated change and healthy living literature by a practice nurse at an initial session. Nurses negotiated up to 5 diet changes based on a food-frequency questionnaire interpreted for individual cases. Overweight patients were given special diet plans with calorie-restricted diets.	1			1
	Fleming 2008	Lifestyle interventions in primary care: systematic review of randomized controlled trials	To determine whether lifestyle counseling interventions delivered in primary care settings by primary care providers to their low-risk adult patients are effective in changing factors related to cardiovascular risk.	Systematic review	”‚ MEDLINE (PubMed), EMBASE, and CINAHL	1985-2007	1	Cardiovascular disease / Diabetes	6		Salkeld	1997	RCT	Australia	Adults + Risk: CVD				1			1									1	CVD	269 subjects were shown a video on lifestyle, and 231 subjects were shown the video and also given written self-help materials. The interventions targeted healthy eating, physical activity, and smoking cessation.	1			1
	Fleming 2008	Lifestyle interventions in primary care: systematic review of randomized controlled trials	To determine whether lifestyle counseling interventions delivered in primary care settings by primary care providers to their low-risk adult patients are effective in changing factors related to cardiovascular risk.	Systematic review	”‚ MEDLINE (PubMed), EMBASE, and CINAHL	1985-2007	1	Cardiovascular disease / Diabetes	6		Steptoe	1999	RCT	UK	Adults + Risk: CVD				1			1									1	CVD	Behavioural counseling in 2-3, 20-min sessions conducted by a practice nurse targeted at healthy eating (low-fat, high fruit and vegetable intake), physical activity (increased to 12 moderately intense sessions/mo), and smoking cessation. The intervention operated on a “stages of change” model where counseling is tailored to individual readiness to change behaviour. Nurses telephoned subjects to …	1			1
	Fleming 2015	Self-Screening and Non-Physician Screening for Hypertension in Communities: A Systematic Review	To evaluate the effectiveness of non-physician screening and self-screening of BP in community settings	Systematic review	Cochrane Central Trials Register, Medline, Embase, CINAHL, and Science Citation Index & Conference Proceedings Citation Index””Scienc	Inception-2013	1	Cardiovascular disease / Diabetes	22		Banack	2012	NR	Canada	Adults	Elderly			2			1	1										Non-physician screening of hypertension in adults	1	1
	Fleming 2015	Self-Screening and Non-Physician Screening for Hypertension in Communities: A Systematic Review	To evaluate the effectiveness of non-physician screening and self-screening of BP in community settings	Systematic review	Cochrane Central Trials Register, Medline, Embase, CINAHL, and Science Citation Index & Conference Proceedings Citation Index””Scienc	Inception-2013	1	Cardiovascular disease / Diabetes	22		Bandl	1990	NR	Hungary	Adults				1			1											Non-physician screening of hypertension in adults	1	1
	Fleming 2015	Self-Screening and Non-Physician Screening for Hypertension in Communities: A Systematic Review	To evaluate the effectiveness of non-physician screening and self-screening of BP in community settings	Systematic review	Cochrane Central Trials Register, Medline, Embase, CINAHL, and Science Citation Index & Conference Proceedings Citation Index””Scienc	Inception-2013	1	Cardiovascular disease / Diabetes	22		Bodden	1980	NR	USA	Adults	Elderly			2			1	1										Non-physician screening of hypertension in adults	1	1
	Fleming 2015	Self-Screening and Non-Physician Screening for Hypertension in Communities: A Systematic Review	To evaluate the effectiveness of non-physician screening and self-screening of BP in community settings	Systematic review	Cochrane Central Trials Register, Medline, Embase, CINAHL, and Science Citation Index & Conference Proceedings Citation Index””Scienc	Inception-2013	1	Cardiovascular disease / Diabetes	22		Carter	1997	NR	UK	Adults				1			1											Non-physician screening of hypertension in adults	1	1
	Fleming 2015	Self-Screening and Non-Physician Screening for Hypertension in Communities: A Systematic Review	To evaluate the effectiveness of non-physician screening and self-screening of BP in community settings	Systematic review	Cochrane Central Trials Register, Medline, Embase, CINAHL, and Science Citation Index & Conference Proceedings Citation Index””Scienc	Inception-2013	1	Cardiovascular disease / Diabetes	22		Cavaco	2010	NR	Portugal	Adults	Elderly			2			1	1										Non-physician screening of hypertension in adults	1	1
	Fleming 2015	Self-Screening and Non-Physician Screening for Hypertension in Communities: A Systematic Review	To evaluate the effectiveness of non-physician screening and self-screening of BP in community settings	Systematic review	Cochrane Central Trials Register, Medline, Embase, CINAHL, and Science Citation Index & Conference Proceedings Citation Index””Scienc	Inception-2013	1	Cardiovascular disease / Diabetes	22		Clark	2000	NR	USA	Adults				1			1											Non-physician screening of hypertension in adults	1	1
	Fleming 2015	Self-Screening and Non-Physician Screening for Hypertension in Communities: A Systematic Review	To evaluate the effectiveness of non-physician screening and self-screening of BP in community settings	Systematic review	Cochrane Central Trials Register, Medline, Embase, CINAHL, and Science Citation Index & Conference Proceedings Citation Index””Scienc	Inception-2013	1	Cardiovascular disease / Diabetes	22		Earle	2001	NR	UK	Adults				1			1											Non-physician screening of hypertension in adults	1	1
	Fleming 2015	Self-Screening and Non-Physician Screening for Hypertension in Communities: A Systematic Review	To evaluate the effectiveness of non-physician screening and self-screening of BP in community settings	Systematic review	Cochrane Central Trials Register, Medline, Embase, CINAHL, and Science Citation Index & Conference Proceedings Citation Index””Scienc	Inception-2013	1	Cardiovascular disease / Diabetes	22		Edwards	1981	NR	UK	Adults				1			1											Non-physician screening of hypertension in adults	1	1
	Fleming 2015	Self-Screening and Non-Physician Screening for Hypertension in Communities: A Systematic Review	To evaluate the effectiveness of non-physician screening and self-screening of BP in community settings	Systematic review	Cochrane Central Trials Register, Medline, Embase, CINAHL, and Science Citation Index & Conference Proceedings Citation Index””Scienc	Inception-2013	1	Cardiovascular disease / Diabetes	22		Engstrom	2011	NR	Sweden	Adults				1			1											Non-physician screening of hypertension in adults	1	1
	Fleming 2015	Self-Screening and Non-Physician Screening for Hypertension in Communities: A Systematic Review	To evaluate the effectiveness of non-physician screening and self-screening of BP in community settings	Systematic review	Cochrane Central Trials Register, Medline, Embase, CINAHL, and Science Citation Index & Conference Proceedings Citation Index””Scienc	Inception-2013	1	Cardiovascular disease / Diabetes	22		Greenburg	2007	NR	USA	Adults				1			1											Non-physician screening of hypertension in adults	1	1
	Fleming 2015	Self-Screening and Non-Physician Screening for Hypertension in Communities: A Systematic Review	To evaluate the effectiveness of non-physician screening and self-screening of BP in community settings	Systematic review	Cochrane Central Trials Register, Medline, Embase, CINAHL, and Science Citation Index & Conference Proceedings Citation Index””Scienc	Inception-2013	1	Cardiovascular disease / Diabetes	22		Guay	2011	NR	USA	Adults + Men				1			1					1						Non-physician screening of hypertension in adults	1	1
	Fleming 2015	Self-Screening and Non-Physician Screening for Hypertension in Communities: A Systematic Review	To evaluate the effectiveness of non-physician screening and self-screening of BP in community settings	Systematic review	Cochrane Central Trials Register, Medline, Embase, CINAHL, and Science Citation Index & Conference Proceedings Citation Index””Scienc	Inception-2013	1	Cardiovascular disease / Diabetes	22		Hampton	1990	NR	UK	Adults				1			1											Non-physician screening of hypertension in adults	1	1
	Fleming 2015	Self-Screening and Non-Physician Screening for Hypertension in Communities: A Systematic Review	To evaluate the effectiveness of non-physician screening and self-screening of BP in community settings	Systematic review	Cochrane Central Trials Register, Medline, Embase, CINAHL, and Science Citation Index & Conference Proceedings Citation Index””Scienc	Inception-2013	1	Cardiovascular disease / Diabetes	22		Houle	2013	NR	Canada	Adults				1			1											Self- screening of hypertension in adults	1	1
	Fleming 2015	Self-Screening and Non-Physician Screening for Hypertension in Communities: A Systematic Review	To evaluate the effectiveness of non-physician screening and self-screening of BP in community settings	Systematic review	Cochrane Central Trials Register, Medline, Embase, CINAHL, and Science Citation Index & Conference Proceedings Citation Index””Scienc	Inception-2013	1	Cardiovascular disease / Diabetes	22		Huckerby	2006	NR	UK	Adults				1			1											Non-physician screening of hypertension in adults	1	1
	Fleming 2015	Self-Screening and Non-Physician Screening for Hypertension in Communities: A Systematic Review	To evaluate the effectiveness of non-physician screening and self-screening of BP in community settings	Systematic review	Cochrane Central Trials Register, Medline, Embase, CINAHL, and Science Citation Index & Conference Proceedings Citation Index””Scienc	Inception-2013	1	Cardiovascular disease / Diabetes	22		Karvalajtys	2013	NR	Canada	Elderly				1				1										Non-physician screening of hypertension in adults	1	1
	Fleming 2015	Self-Screening and Non-Physician Screening for Hypertension in Communities: A Systematic Review	To evaluate the effectiveness of non-physician screening and self-screening of BP in community settings	Systematic review	Cochrane Central Trials Register, Medline, Embase, CINAHL, and Science Citation Index & Conference Proceedings Citation Index””Scienc	Inception-2013	1	Cardiovascular disease / Diabetes	22		Mangum	2003	NR	USA	Adults	Elderly			2			1	1										Non-physician screening of hypertension in adults	1	1
	Fleming 2015	Self-Screening and Non-Physician Screening for Hypertension in Communities: A Systematic Review	To evaluate the effectiveness of non-physician screening and self-screening of BP in community settings	Systematic review	Cochrane Central Trials Register, Medline, Embase, CINAHL, and Science Citation Index & Conference Proceedings Citation Index””Scienc	Inception-2013	1	Cardiovascular disease / Diabetes	22		McConaha	2013	NR	USA	Adults	Elderly			2			1	1										Non-physician screening of hypertension in adults	1	1
	Fleming 2015	Self-Screening and Non-Physician Screening for Hypertension in Communities: A Systematic Review	To evaluate the effectiveness of non-physician screening and self-screening of BP in community settings	Systematic review	Cochrane Central Trials Register, Medline, Embase, CINAHL, and Science Citation Index & Conference Proceedings Citation Index””Scienc	Inception-2013	1	Cardiovascular disease / Diabetes	22		Olenak	2010	NR	USA	Adults				1			1											Non-physician screening of hypertension in adults	1	1
	Fleming 2015	Self-Screening and Non-Physician Screening for Hypertension in Communities: A Systematic Review	To evaluate the effectiveness of non-physician screening and self-screening of BP in community settings	Systematic review	Cochrane Central Trials Register, Medline, Embase, CINAHL, and Science Citation Index & Conference Proceedings Citation Index””Scienc	Inception-2013	1	Cardiovascular disease / Diabetes	22		Speechley	1995	NR	UK	Adults				1			1											Non-physician screening of hypertension in adults	1	1
	Fleming 2015	Self-Screening and Non-Physician Screening for Hypertension in Communities: A Systematic Review	To evaluate the effectiveness of non-physician screening and self-screening of BP in community settings	Systematic review	Cochrane Central Trials Register, Medline, Embase, CINAHL, and Science Citation Index & Conference Proceedings Citation Index””Scienc	Inception-2013	1	Cardiovascular disease / Diabetes	22		Sproat	2009	NR	UK	Adults				1			1											Non-physician screening of hypertension in adults	1	1
	Fleming 2015	Self-Screening and Non-Physician Screening for Hypertension in Communities: A Systematic Review	To evaluate the effectiveness of non-physician screening and self-screening of BP in community settings	Systematic review	Cochrane Central Trials Register, Medline, Embase, CINAHL, and Science Citation Index & Conference Proceedings Citation Index””Scienc	Inception-2013	1	Cardiovascular disease / Diabetes	22		Thornley	2009	NR	UK	Adults				1			1											Non-physician screening of hypertension in adults	1	1
	Fleming 2015	Self-Screening and Non-Physician Screening for Hypertension in Communities: A Systematic Review	To evaluate the effectiveness of non-physician screening and self-screening of BP in community settings	Systematic review	Cochrane Central Trials Register, Medline, Embase, CINAHL, and Science Citation Index & Conference Proceedings Citation Index””Scienc	Inception-2013	1	Cardiovascular disease / Diabetes	22		Westerman	1990	NR	Netherlands	Adults				1			1											Non-physician screening of hypertension in adults	1	1
	Gagliardi 2022	The design and impact of culturally-safe community-based physical activity promotion for immigrant women: descriptive review	To identify the design (i.e. characteristics) and impact of culturally-safe community-based physical activity (PA) promotion for immigrant women.	Other: Descriptive review	MEDLINE, EMBASE, SPORTDiscus, CINAHL, SCOPUS, Cochrane Library, and Joanna Briggs Institute Database of Systematic Reviews	Inception-2021	1	Cardiovascular disease / Diabetes	5		Jih	2016	RCT	USA	Elderly+ Minority				1				1						1				Community-based education. Two 60-90-minute lectures delivered about 2 months apart; 2 follow-up phone calls one month following each educational session. Lecture #1: focused on physical activity education that was tailored to older Chinese Americans and used culturally appropriate examples of physical activity. Lecture #2: general information on hypertension, hypercholesterolemia, and diabetes m…	1			1
	Gagliardi 2022	The design and impact of culturally-safe community-based physical activity promotion for immigrant women: descriptive review	To identify the design (i.e. characteristics) and impact of culturally-safe community-based physical activity (PA) promotion for immigrant women.	Other: Descriptive review	MEDLINE, EMBASE, SPORTDiscus, CINAHL, SCOPUS, Cochrane Library, and Joanna Briggs Institute Database of Systematic Reviews	Inception-2021	1	Cardiovascular disease / Diabetes	5		Jih	2020	RCT	USA	Minority + Refugee				1										1	1			Community-based education. Session #1: Information on physical activities commonly done by Vietnamese Americans supported by bilingual flip chart with images of Vietnamese Americans participating in physical activity. Session #2: Lay health workers identified participants who had not met recommended physical activity behaviors, identified barriers to change and provided suggestions and support to…	1			1
	Gagliardi 2022	The design and impact of culturally-safe community-based physical activity promotion for immigrant women: descriptive review	To identify the design (i.e. characteristics) and impact of culturally-safe community-based physical activity (PA) promotion for immigrant women.	Other: Descriptive review	MEDLINE, EMBASE, SPORTDiscus, CINAHL, SCOPUS, Cochrane Library, and Joanna Briggs Institute Database of Systematic Reviews	Inception-2021	1	Cardiovascular disease / Diabetes	5		Kim	2004	Cohort	USA	Minority+ Refugee + Risk SES				1										1	1	1	SES	Community-based education. 3 2-hour in-person group sessions offered weekly. Session #1 - Lay health workers explained the study and participants completed a baseline questionnaire Session #2 and #3 - Lectures and materials on physical activity were provided. Content included a video on physical activity and audio-taped activity instructions with music and picture cards. Sessions were delivered i…	1			1
	Gagliardi 2022	The design and impact of culturally-safe community-based physical activity promotion for immigrant women: descriptive review	To identify the design (i.e. characteristics) and impact of culturally-safe community-based physical activity (PA) promotion for immigrant women.	Other: Descriptive review	MEDLINE, EMBASE, SPORTDiscus, CINAHL, SCOPUS, Cochrane Library, and Joanna Briggs Institute Database of Systematic Reviews	Inception-2021	1	Cardiovascular disease / Diabetes	5		Mitchell	2015	RCT	USA	Minority				1										1				Community-based education. 10 sessions (9 educational 1 final review, each 90 min in length including a 15-20 minute physical activity (warm-up, moderate activity, cool-down) over a 12-week period of time. Session were conducted in Spanish and topics included a program overview, increasing physical activity, what is a healthy weight, understanding and preventing diabetes, and the connection betwe…	2		1	1
	Gagliardi 2022	The design and impact of culturally-safe community-based physical activity promotion for immigrant women: descriptive review	To identify the design (i.e. characteristics) and impact of culturally-safe community-based physical activity (PA) promotion for immigrant women.	Other: Descriptive review	MEDLINE, EMBASE, SPORTDiscus, CINAHL, SCOPUS, Cochrane Library, and Joanna Briggs Institute Database of Systematic Reviews	Inception-2021	1	Cardiovascular disease / Diabetes	5		Weiland	2018	RCT	USA	Caregivers + Minority+ Refugee				1									1	1	1			Community-based education in the home. 4 sessions + 2 summary sessions of 60-90 min over 6-month period + up to 12 15-minute follow-up phone calls every 2 weeks within a second 6-month period. 4 physical activity sessions addressed: increasing physical activity, muscle strength and flexibility, reducing screen time, and overcoming barriers to physical activity + 2 reinforcing sessions on exercise…	2			1									1
	Gilinsky 2011	Interventions delivered during antenatal care to reduce alcohol consumption during pregnancy: A systematic review	To consider additional evidence by including RCTs and non-RCTs to determine whether pregnant women reduced alcohol consumption during pregnancy following interventions delivered during antenatal care.	Systematic review	Medline, Embase, PsycInfo, Cumulative index to nursing and allied health literature (CINAHL), and the Cochrane Register for Controlled Trials and Systematic Reviews	Inception-2008	1	Cardiovascular disease / Diabetes	7		Chang	2005	RCT	USA	Pregnant / Postpartum + Risk: Alcohol	Caregivers			2						1			1			1	Alcohol	25-min single-session brief intervention (including participant’s partners, where possible, by asking them to describe ways they modified or planned to change their own drinking behaviour) delivered face-to-face by the principle investigator or a nurse practitioner.	1			1
	Gilinsky 2011	Interventions delivered during antenatal care to reduce alcohol consumption during pregnancy: A systematic review	To consider additional evidence by including RCTs and non-RCTs to determine whether pregnant women reduced alcohol consumption during pregnancy following interventions delivered during antenatal care.	Systematic review	Medline, Embase, PsycInfo, Cumulative index to nursing and allied health literature (CINAHL), and the Cochrane Register for Controlled Trials and Systematic Reviews	Inception-2008	1	Cardiovascular disease / Diabetes	7		Handmaker	1999	RCT	USA	Pregnant / Postpartum + Risk: Alcohol				1						1						1	Alcohol	1-h single session motivational interviewing (MI) intervention delivered face-to-face by the principle investigator.	1			1
	Gilinsky 2011	Interventions delivered during antenatal care to reduce alcohol consumption during pregnancy: A systematic review	To consider additional evidence by including RCTs and non-RCTs to determine whether pregnant women reduced alcohol consumption during pregnancy following interventions delivered during antenatal care.	Systematic review	Medline, Embase, PsycInfo, Cumulative index to nursing and allied health literature (CINAHL), and the Cochrane Register for Controlled Trials and Systematic Reviews	Inception-2008	1	Cardiovascular disease / Diabetes	7		Meberg	1986	Non-RCT	Norway	Pregnant / Postpartum + Risk: Alcohol				1						1						1	Alcohol	Midwives delivered two 1-h counselling sessions. A structured interview including a drinking history and supportive counselling. Avoided ‘guilt-provoking criticism’, encouraged women to reduce consumption to achieve benefits for their unborn children.	1			1
	Gilinsky 2011	Interventions delivered during antenatal care to reduce alcohol consumption during pregnancy: A systematic review	To consider additional evidence by including RCTs and non-RCTs to determine whether pregnant women reduced alcohol consumption during pregnancy following interventions delivered during antenatal care.	Systematic review	Medline, Embase, PsycInfo, Cumulative index to nursing and allied health literature (CINAHL), and the Cochrane Register for Controlled Trials and Systematic Reviews	Inception-2008	1	Cardiovascular disease / Diabetes	7		Reading	1982	RCT	UK	Pregnant / Postpartum				1						1								Real-time ultrasound with high verbal and visual feedback (foetal size, shape and movement) at the first routine antenatal appointment. Provided by the clinic doctor.	2	1		1
	Gilinsky 2011	Interventions delivered during antenatal care to reduce alcohol consumption during pregnancy: A systematic review	To consider additional evidence by including RCTs and non-RCTs to determine whether pregnant women reduced alcohol consumption during pregnancy following interventions delivered during antenatal care.	Systematic review	Medline, Embase, PsycInfo, Cumulative index to nursing and allied health literature (CINAHL), and the Cochrane Register for Controlled Trials and Systematic Reviews	Inception-2008	1	Cardiovascular disease / Diabetes	7		Reynolds	1996	RCT	USA	Pregnant / Postpartum + Risk: Alcohol				1						1						1	Alcohol	10-min educational session provided by a trained educator. Nine-step cognitive-behavioural self-help manual.	1			1
	Gilinsky 2011	Interventions delivered during antenatal care to reduce alcohol consumption during pregnancy: A systematic review	To consider additional evidence by including RCTs and non-RCTs to determine whether pregnant women reduced alcohol consumption during pregnancy following interventions delivered during antenatal care.	Systematic review	Medline, Embase, PsycInfo, Cumulative index to nursing and allied health literature (CINAHL), and the Cochrane Register for Controlled Trials and Systematic Reviews	Inception-2008	1	Cardiovascular disease / Diabetes	7		Waterson	1990	Non-RCT	UK	Pregnant / Postpartum				1						1								Trial I: single session provision of written information and verbal reinforcement via personal advice given by the interviewing doctor not to drink (or to at least cut-down to one drink a day). Trial II: as above, plus a 4-min video.	1			1
	Glurich 2018	Screening for dysglycaemia in dental primary care practice settings: systematic review of the evidence	To conduct a systematic review of clinical and field trials in the past 10 years that examined dysglycaemia screening at point-of-care (POC) in dental practices	Systematic review	PubMed	NR	1	Cardiovascular disease / Diabetes	1		Genco	2014	NR	USA	Adults	Elderly			2			1	1										Screening for dysglycaemia with hemoglobin (HbA1C) test on finger stick blood at point of care; ADA diabetes mellitus risk prediction tool	1	1
	Goris 2012	Effectiveness of multicultural health workers in chronic disease prevention and self-management in culturally and linguistically diverse populations: a systematic literature review	To examine the effectiveness of MHW interventions in chronic disease prevention and self management inCALDpopulations with the aim to inform policy development of effective health care inCALDcommunities in Australia.	Systematic review	CENTRAL (Cochrane Central Register of Controlled trials), CINAHL, EMBASE and MEDLINE	1995-2010	1	Cardiovascular disease / Diabetes	27		Andrews	2007	Quasi-experimental	USA	Women + Adults + Minority + Risk: SES + Tobacco				1			1				1			1		1	SES + Tobacco	Smoking cessation. Face to face and by phone follow up; counselling, social support, enhance smoking self-efficacy.	1			1
	Goris 2012	Effectiveness of multicultural health workers in chronic disease prevention and self-management in culturally and linguistically diverse populations: a systematic literature review	To examine the effectiveness of MHW interventions in chronic disease prevention and self management inCALDpopulations with the aim to inform policy development of effective health care inCALDcommunities in Australia.	Systematic review	CENTRAL (Cochrane Central Register of Controlled trials), CINAHL, EMBASE and MEDLINE	1995-2010	1	Cardiovascular disease / Diabetes	27		Balcázar	2010	Randomised community trial	USA	Adults + Risk: CVD + Minority				1			1							1		1	CVD	Intervention targeting cardiovascular risk factors. 8 group sessions, follow up by 3 telephone calls and a small final group session.	1			1
	Goris 2012	Effectiveness of multicultural health workers in chronic disease prevention and self-management in culturally and linguistically diverse populations: a systematic literature review	To examine the effectiveness of MHW interventions in chronic disease prevention and self management inCALDpopulations with the aim to inform policy development of effective health care inCALDcommunities in Australia.	Systematic review	CENTRAL (Cochrane Central Register of Controlled trials), CINAHL, EMBASE and MEDLINE	1995-2010	1	Cardiovascular disease / Diabetes	27		Conway	2004	RCT	USA	Caregivers				1									1					Intervention targeting environmental tobacco smoking in children. Outreach, six home sessions and follow up by phone; health education and social support.	1			1
	Goris 2012	Effectiveness of multicultural health workers in chronic disease prevention and self-management in culturally and linguistically diverse populations: a systematic literature review	To examine the effectiveness of MHW interventions in chronic disease prevention and self management inCALDpopulations with the aim to inform policy development of effective health care inCALDcommunities in Australia.	Systematic review	CENTRAL (Cochrane Central Register of Controlled trials), CINAHL, EMBASE and MEDLINE	1995-2010	1	Cardiovascular disease / Diabetes	27		Eisenman	2009	Randomised, longitudinal cohort	USA	Adults + Minority + Risk: SES				1			1							1		1	SES	Intervention targeting disaster preparedness. Outreach, leading small group discussions regarding disaster preparedness, development culturally tailored materials.	1			1
	Goris 2012	Effectiveness of multicultural health workers in chronic disease prevention and self-management in culturally and linguistically diverse populations: a systematic literature review	To examine the effectiveness of MHW interventions in chronic disease prevention and self management inCALDpopulations with the aim to inform policy development of effective health care inCALDcommunities in Australia.	Systematic review	CENTRAL (Cochrane Central Register of Controlled trials), CINAHL, EMBASE and MEDLINE	1995-2010	1	Cardiovascular disease / Diabetes	27		Elder	2005; 2006	RCT	USA	Women + Adults + Minority				1			1				1			1				Intervention targeting nutrition. Weekly home visits or phone calls; negotiate behavioural change goals, support and encouragement, weekly tailored newsletter and homework, access health services.	2			1	1
	Goris 2012	Effectiveness of multicultural health workers in chronic disease prevention and self-management in culturally and linguistically diverse populations: a systematic literature review	To examine the effectiveness of MHW interventions in chronic disease prevention and self management inCALDpopulations with the aim to inform policy development of effective health care inCALDcommunities in Australia.	Systematic review	CENTRAL (Cochrane Central Register of Controlled trials), CINAHL, EMBASE and MEDLINE	1995-2010	1	Cardiovascular disease / Diabetes	27		Elder	2009	Randomised community trial	USA	Women + Adults + Minority				1			1				1			1				Psychosocial, behavioural Intervention. Weekly home visits or phone calls; negotiate behavioural change goals, support and encouragement, weekly tailored newsletter and homework, access health services.	2			1	1
	Goris 2012	Effectiveness of multicultural health workers in chronic disease prevention and self-management in culturally and linguistically diverse populations: a systematic literature review	To examine the effectiveness of MHW interventions in chronic disease prevention and self management inCALDpopulations with the aim to inform policy development of effective health care inCALDcommunities in Australia.	Systematic review	CENTRAL (Cochrane Central Register of Controlled trials), CINAHL, EMBASE and MEDLINE	1995-2010	1	Cardiovascular disease / Diabetes	27		Hayashi; Farrell	2010; 2009	RCT	USA	Women + Adults + Minority + Risk: SES				1			1				1			1		1	SES	Intervention targeting nutrition and lifestyle. Individual face to face counselling and follow up by phone; health education, access health, referring to healthy lifestyle initiatives.	2			1									1
	Goris 2012	Effectiveness of multicultural health workers in chronic disease prevention and self-management in culturally and linguistically diverse populations: a systematic literature review	To examine the effectiveness of MHW interventions in chronic disease prevention and self management inCALDpopulations with the aim to inform policy development of effective health care inCALDcommunities in Australia.	Systematic review	CENTRAL (Cochrane Central Register of Controlled trials), CINAHL, EMBASE and MEDLINE	1995-2010	1	Cardiovascular disease / Diabetes	27		Martijn	2004	RCT	NR	Adults + Refugee / Immigrant				1			1								1			HIV/AIDS prevention. Facilitation of AIDS education sessions to small groups; HIV/ AIDS and prevention (i.e. condom use in casual sexual relationships).	1			1
	Goris 2012	Effectiveness of multicultural health workers in chronic disease prevention and self-management in culturally and linguistically diverse populations: a systematic literature review	To examine the effectiveness of MHW interventions in chronic disease prevention and self management inCALDpopulations with the aim to inform policy development of effective health care inCALDcommunities in Australia.	Systematic review	CENTRAL (Cochrane Central Register of Controlled trials), CINAHL, EMBASE and MEDLINE	1995-2010	1	Cardiovascular disease / Diabetes	27		Staten	2004	RCT	USA	Women + Adults + Minority				1			1				1			1				Chronic disease prevention. Home sessions, follow up by phone, newsletter; health education, behaviour change, social support, weekly walks.	2		1	1
	Goris 2012	Effectiveness of multicultural health workers in chronic disease prevention and self-management in culturally and linguistically diverse populations: a systematic literature review	To examine the effectiveness of MHW interventions in chronic disease prevention and self management inCALDpopulations with the aim to inform policy development of effective health care inCALDcommunities in Australia.	Systematic review	CENTRAL (Cochrane Central Register of Controlled trials), CINAHL, EMBASE and MEDLINE	1995-2010	1	Cardiovascular disease / Diabetes	27		Woodruff	2002	RCT	USA	Adults+ Minority + Risk tobacco				1			1							1		1	Tobacco	Smoking cessation. 4 home visits and 3 follow-up phone calls; health education, self monitoring, barriers, positive reinforcement.	1			1
	Greenberg 2017	Addressing obesity in the dental setting: What can be learned from oral health care professionals' efforts to screen for medical conditions	To review what can be learned from oral health professionals”™ (OHCPs) efforts to provide screenings for medical conditions in the dental setting that could guide strategies for addressing childhood obesity.	Scoping reviw	PubMed, Embase, Cochrane, Grey Literature, and CINAHL	Inception-	1	Cardiovascular disease / Diabetes	5		Andrews	1999	Randomized trial	NR	Risk: Tobacco				1												1	Tobacco	Screening/counseling for tobacco use: The intervention, implemented by the dental hygienist consisted of assessing any oral health issues related to tobacco use, giving direct advice to quit, providing a packet of written informational material, and providing a kit comprising items to help the cessation process.	2	1		1
	Greenberg 2017	Addressing obesity in the dental setting: What can be learned from oral health care professionals' efforts to screen for medical conditions	To review what can be learned from oral health professionals”™ (OHCPs) efforts to provide screenings for medical conditions in the dental setting that could guide strategies for addressing childhood obesity.	Scoping reviw	PubMed, Embase, Cochrane, Grey Literature, and CINAHL	Inception-	1	Cardiovascular disease / Diabetes	5		Genco	2014	Preliminary field trial	NR	Adults	Elderly			2			1	1										Screening for medical conditions: Oral health professionals (OHCPs) screened dental patients ages 45 years and older who were not aware of their diabetic status underwent evaluation for diabetes risk with hemoglobin A1c measurements. Participants with an HbA1c level of 5.7% or greater were referred to their physicians for diagnosis. Follow up diagnosis was obtained.	2	1											1
	Greenberg 2017	Addressing obesity in the dental setting: What can be learned from oral health care professionals' efforts to screen for medical conditions	To review what can be learned from oral health professionals”™ (OHCPs) efforts to provide screenings for medical conditions in the dental setting that could guide strategies for addressing childhood obesity.	Scoping reviw	PubMed, Embase, Cochrane, Grey Literature, and CINAHL	Inception-	1	Cardiovascular disease / Diabetes	5		Gordon	2010	Randomized trial	NR	Risk: Tobacco				1												1	Tobacco	Screening/counseling for tobacco use: The intervention consisted of assessing any oral health issues related to tobacco use, giving direct advice to quit, providing a packet of written informational material, and providing a kit comprising items to help the cessation process. In addition, the clinician could refer the patient to a tobacco telephone quitline.	4	1		1									1	1
	Greenberg 2017	Addressing obesity in the dental setting: What can be learned from oral health care professionals' efforts to screen for medical conditions	To review what can be learned from oral health professionals”™ (OHCPs) efforts to provide screenings for medical conditions in the dental setting that could guide strategies for addressing childhood obesity.	Scoping reviw	PubMed, Embase, Cochrane, Grey Literature, and CINAHL	Inception-	1	Cardiovascular disease / Diabetes	5		Jontell	2009	NR	Sweden	Adults	Elderly			2			1	1										Screening for medical conditions: Oral health professionals (OHCPs) conduct medical screening to identify patients at risk for experiencing a fatal CVD event. Patients who had increased risk were referred for medical follow up. They also assessed to what extent those practitioners’ findings would result in medical interventions.	2	1											1
	Greenberg 2017	Addressing obesity in the dental setting: What can be learned from oral health care professionals' efforts to screen for medical conditions	To review what can be learned from oral health professionals”™ (OHCPs) efforts to provide screenings for medical conditions in the dental setting that could guide strategies for addressing childhood obesity.	Scoping reviw	PubMed, Embase, Cochrane, Grey Literature, and CINAHL	Inception-	1	Cardiovascular disease / Diabetes	5		Tavares	2009	Testing of a pilot program	NR	Children>5 / Adolescents				1		1												Screening for obesity: At each preventive/diagnostic visit, a hygienist collected information about each child’s obesity risk factors with respect to food, physical activity, “screen time” and meal habits, and calculated body mass index (BMI) for age percentile. This information was used for an individualized “Health Report Card” The child selected a “healthy living” goal for the next 6 months an…	2	1											1
	Guerra 2021	Effects of community health worker-based interventions on physical activity levels in children: a systematic review	To identify the strategies and effects of interventions carried out by community health workers (CHW) on physical activity (PA) levels in children and adolescents.	Systematic review	LILACS, PubMed, SciELO, Scopus, SPORTDiscus, Sports Medicine & Education Index and Web of Science	Inception-2020	1	Cardiovascular disease / Diabetes	4		Crespo	2012	RCT	USA	Older children+ Minority	Caregivers			2		1							1	1				Educational measures in the family context (seven home visits and four phone calls) and community context (actions in the physical structures, support for theoretical/practical actions of the teachers)	1			1
	Guerra 2021	Effects of community health worker-based interventions on physical activity levels in children: a systematic review	To identify the strategies and effects of interventions carried out by community health workers (CHW) on physical activity (PA) levels in children and adolescents.	Systematic review	LILACS, PubMed, SciELO, Scopus, SPORTDiscus, Sports Medicine & Education Index and Web of Science	Inception-2020	1	Cardiovascular disease / Diabetes	4		Ross	2018	Non controlled trial	USA	Young children + Minority				1	1	1								1				10 home visits to families (90 minutes), with educations activities, practices and problem-solving related to eating portions of fruits and vegetables, reducing TV time, promoting PA, less consumption of sugary drinks and greater consumption of water.	1			1
	Guerra 2021	Effects of community health worker-based interventions on physical activity levels in children: a systematic review	To identify the strategies and effects of interventions carried out by community health workers (CHW) on physical activity (PA) levels in children and adolescents.	Systematic review	LILACS, PubMed, SciELO, Scopus, SPORTDiscus, Sports Medicine & Education Index and Web of Science	Inception-2020	1	Cardiovascular disease / Diabetes	4		Subtirelu	2014	Non controlled trial	USA	Children>5 / Adolescents + Minority + Risk: SES				1		1								1		1	SES	Trained CHW who guided entry into local programs, also offering advice and ongoing evaluation on PA and healthy eating. Guidance for participating in local PA and/or nutrition programs. Individualized approach, considering personal and contextual factors	1			1
	Guerra 2021	Effects of community health worker-based interventions on physical activity levels in children: a systematic review	To identify the strategies and effects of interventions carried out by community health workers (CHW) on physical activity (PA) levels in children and adolescents.	Systematic review	LILACS, PubMed, SciELO, Scopus, SPORTDiscus, Sports Medicine & Education Index and Web of Science	Inception-2020	1	Cardiovascular disease / Diabetes	4		Wieland	2018	RCT	USA	Older children+ Minority				1		1								1				Creation of a manual with 12 modules (themes: healthy eating and PA), implemented in 12 home visits (30-90 minutes) over six months, with 12 phone calls every two weeks during the last six months	1			1
	Gyawali 2019	Community-based interventions for prevention of Type 2 diabetes in low- and middle-income countries: a systematic review	To establish an overview of studies evaluating the effectiveness of community-based interventions for prevention of Type 2 diabetes in LMICs.	Systematic review	MEDLINE in Ovid (Ovid MEDLINEVR In-Process & Other Non-Indexed Citations, Ovid MEDLINE(R) Daily, Ovid MEDLINE and Version (R); Embase; PsycINFO; Global Health; and Google Scholar)	2000-2015	1	Cardiovascular disease / Diabetes	2		Balagopal	2012	Pre-Post	India	Adults				1			1											Linguistically appropriate health education and lifestyle interventions on healthy diet, regular PA, recreational sports or brisk walking, regular motivation, personal advice, counseling, cooking competitions and model meals, and dietary education.	4		1	1					1			1
	Gyawali 2019	Community-based interventions for prevention of Type 2 diabetes in low- and middle-income countries: a systematic review	To establish an overview of studies evaluating the effectiveness of community-based interventions for prevention of Type 2 diabetes in LMICs.	Systematic review	MEDLINE in Ovid (Ovid MEDLINEVR In-Process & Other Non-Indexed Citations, Ovid MEDLINE(R) Daily, Ovid MEDLINE and Version (R); Embase; PsycINFO; Global Health; and Google Scholar)	2000-2015	1	Cardiovascular disease / Diabetes	2		Harati	2010	Intervention trial	Iran	Adults				1			1											Dissemination of educational materials in the community, nutritional education demonstrations of healthy food preparation, improvement in diet, increase in PA level and reduction in smoking	1			1
	Halcomb 2007	Effectiveness of general practice nurse interventions in cardiac risk factor reduction among adults	To present the efficacy of general practice nurse interventions for cardiac risk factor reduction in healthy adults, as well as those with established cardiovascular disease or known cardiac risk factors	Systematic review	Medline, CINAHL, Cochrane Controlled Trials Register (Issue 4, 2005) and the Joanna Briggs Institute Evidence Library.	Inception - 2005	1	Cardiovascular disease / Diabetes	10		British Family Heart Study (Wood; Family Heart Study Group)	1994; 1994	RCT	UK	Adults				1			1											Screening for cardiovascular risk factors, and lifestyle interventions in the form of client-centred counselling.	2	1		1
	Halcomb 2007	Effectiveness of general practice nurse interventions in cardiac risk factor reduction among adults	To present the efficacy of general practice nurse interventions for cardiac risk factor reduction in healthy adults, as well as those with established cardiovascular disease or known cardiac risk factors	Systematic review	Medline, CINAHL, Cochrane Controlled Trials Register (Issue 4, 2005) and the Joanna Briggs Institute Evidence Library.	Inception - 2005	1	Cardiovascular disease / Diabetes	10		Change of Hearth Study (Steptoe; Steptoe; Hilton)	1999; 2000; 1999	RCT	UK	Adults + Risk: CVD				1			1									1	CVD	Brief behavioural counselling 2-3 20-min sessions, depending on the number of risk factors, with telephone follow up	1			1
	Halcomb 2007	Effectiveness of general practice nurse interventions in cardiac risk factor reduction among adults	To present the efficacy of general practice nurse interventions for cardiac risk factor reduction in healthy adults, as well as those with established cardiovascular disease or known cardiac risk factors	Systematic review	Medline, CINAHL, Cochrane Controlled Trials Register (Issue 4, 2005) and the Joanna Briggs Institute Evidence Library.	Inception - 2005	1	Cardiovascular disease / Diabetes	10		Lancaster	1999	RCT	UK	Adults + Risk: Tobacco				1			1									1	Tobacco	Brief smoking cessation advice. Minimum support provided was an initial 15-min counselling session and the offer of one follow-up visit. Up to five further visits were offered to those wishing extra support. Advice was given on nicotine dependence, nicotine replacement therapies, and withdrawal symptoms.	1			1
	Halcomb 2007	Effectiveness of general practice nurse interventions in cardiac risk factor reduction among adults	To present the efficacy of general practice nurse interventions for cardiac risk factor reduction in healthy adults, as well as those with established cardiovascular disease or known cardiac risk factors	Systematic review	Medline, CINAHL, Cochrane Controlled Trials Register (Issue 4, 2005) and the Joanna Briggs Institute Evidence Library.	Inception - 2005	1	Cardiovascular disease / Diabetes	10		Neil	1995	RCT	UK	Adults				1			1											Dietician or nurse - 30 min initial face-to-face appointment to take diet history and provide advice, repeat 10 min consultation at 8 weeks. Dietary leaflet consistent with the advice provided by the other interventions provided via post, repeat advice posted after 2 months	2			1		1
	Halcomb 2007	Effectiveness of general practice nurse interventions in cardiac risk factor reduction among adults	To present the efficacy of general practice nurse interventions for cardiac risk factor reduction in healthy adults, as well as those with established cardiovascular disease or known cardiac risk factors	Systematic review	Medline, CINAHL, Cochrane Controlled Trials Register (Issue 4, 2005) and the Joanna Briggs Institute Evidence Library.	Inception - 2005	1	Cardiovascular disease / Diabetes	10		Oxcheck study (OÂ´Neil; Langham; Anonymous; Jones)	1994; 1996; 1995; 1994	RCT	UK	Adults				1			1											Initial health check (45-60 min) and follow-up visits (10-20 min) based on a structured protocol for each risk factor.	1			1
	Halcomb 2007	Effectiveness of general practice nurse interventions in cardiac risk factor reduction among adults	To present the efficacy of general practice nurse interventions for cardiac risk factor reduction in healthy adults, as well as those with established cardiovascular disease or known cardiac risk factors	Systematic review	Medline, CINAHL, Cochrane Controlled Trials Register (Issue 4, 2005) and the Joanna Briggs Institute Evidence Library.	Inception - 2005	1	Cardiovascular disease / Diabetes	10		Robertson	1992	RCT	UK	Adults				1			1											Advice was given to all patients to reduce dietary fat intake and to stop smoking. The intervention group were advised of their cholesterol level immediately	1			1
	Halcomb 2007	Effectiveness of general practice nurse interventions in cardiac risk factor reduction among adults	To present the efficacy of general practice nurse interventions for cardiac risk factor reduction in healthy adults, as well as those with established cardiovascular disease or known cardiac risk factors	Systematic review	Medline, CINAHL, Cochrane Controlled Trials Register (Issue 4, 2005) and the Joanna Briggs Institute Evidence Library.	Inception - 2005	1	Cardiovascular disease / Diabetes	10		Roderick	1997	RCT	UK	Adults				1			1											Initial health check including diet and CVD advice Diet advice based on negotiated change/food substitution Diet information sheets were provided Overweight patients given self-monitoring chart.	2	1		1
	Halcomb 2007	Effectiveness of general practice nurse interventions in cardiac risk factor reduction among adults	To present the efficacy of general practice nurse interventions for cardiac risk factor reduction in healthy adults, as well as those with established cardiovascular disease or known cardiac risk factors	Systematic review	Medline, CINAHL, Cochrane Controlled Trials Register (Issue 4, 2005) and the Joanna Briggs Institute Evidence Library.	Inception - 2005	1	Cardiovascular disease / Diabetes	10		Sanders; Sanders	1989; 1993	RCT	UK	Adults + Risk: Tobacco				1			1									1	Tobacco	A health check that included the measurement of BP and weight, family history of CVD and cancer were discussed, and dietary advice given. The anti-smoking component consisted of advice and discussion, which was reinforced by written material.	2	1		1
	Halcomb 2007	Effectiveness of general practice nurse interventions in cardiac risk factor reduction among adults	To present the efficacy of general practice nurse interventions for cardiac risk factor reduction in healthy adults, as well as those with established cardiovascular disease or known cardiac risk factors	Systematic review	Medline, CINAHL, Cochrane Controlled Trials Register (Issue 4, 2005) and the Joanna Briggs Institute Evidence Library.	Inception - 2005	1	Cardiovascular disease / Diabetes	10		Sims; Sims	1998; 1999	NR	UK	Elderly				1				1										Nurse & patient developed an individualised activity schedule as part of a motivational interview. The nurse telephoned the patient at 2 and 6 week	1			1
	Halcomb 2007	Effectiveness of general practice nurse interventions in cardiac risk factor reduction among adults	To present the efficacy of general practice nurse interventions for cardiac risk factor reduction in healthy adults, as well as those with established cardiovascular disease or known cardiac risk factors	Systematic review	Medline, CINAHL, Cochrane Controlled Trials Register (Issue 4, 2005) and the Joanna Briggs Institute Evidence Library.	Inception - 2005	1	Cardiovascular disease / Diabetes	10		Vetter	1990	RCT	UK	Elderly + Risk: Tobacco				1				1								1	Tobacco	Advice was offered on general lifestyle matters and concentrated on assistance in giving up smoking.	1			1
	Hamirudin 2016	Outcomes related to nutrition screening in community living older adults: A systematic literature review	To identify malnutrition risk from nutrition screening studies that have used validated nutrition screening tools in community living older adults; and to identify types of nutrition interventions, pathways of care and patient outcomes following screening.	Systematic review	SCOPUS, CINAHL Plus with Full Text, PubMed and COCHRANE databases as well as a manual search.	1994-2013	1	Cardiovascular disease / Diabetes	1		Winter	2013	Cross sectional	Australia	Elderly				1				1										Nutrition screening (MNA-SF)	1	1
	Hassen 2021	Effectiveness of community-based cardiovascular disease prevention interventions to improve physical activity: A systematic review and meta-regression	To review community-based cardiovascular disease prevention interventions aimed at improving physical activity level.	Systematic review	MEDLINE, EMBASE, CINAHL, Cochrane register and PSYCINFO	2000-2019	1	Cardiovascular disease / Diabetes	10		Arija	2017	RCT	Spain	Elderly				1				1										Community mobilization activities through group sessions, group activities, peer support programs, social networking and campaigning	3						1				1	1
	Hassen 2021	Effectiveness of community-based cardiovascular disease prevention interventions to improve physical activity: A systematic review and meta-regression	To review community-based cardiovascular disease prevention interventions aimed at improving physical activity level.	Systematic review	MEDLINE, EMBASE, CINAHL, Cochrane register and PSYCINFO	2000-2019	1	Cardiovascular disease / Diabetes	10		BÃ³veda-FontÃ¡n	2015	RCT	Spain	Adults	Elderly			2			1	1										Individual-based lifestyle counseling, coaching and motivational interviewing face-to-face or via phone calls	1			1
	Hassen 2021	Effectiveness of community-based cardiovascular disease prevention interventions to improve physical activity: A systematic review and meta-regression	To review community-based cardiovascular disease prevention interventions aimed at improving physical activity level.	Systematic review	MEDLINE, EMBASE, CINAHL, Cochrane register and PSYCINFO	2000-2019	1	Cardiovascular disease / Diabetes	10		Bo	2007	RCT	Italy	Adults				1			1											Individual-based lifestyle counseling, coaching and motivational interviewing face-to-face or via phone calls	1			1
	Hassen 2021	Effectiveness of community-based cardiovascular disease prevention interventions to improve physical activity: A systematic review and meta-regression	To review community-based cardiovascular disease prevention interventions aimed at improving physical activity level.	Systematic review	MEDLINE, EMBASE, CINAHL, Cochrane register and PSYCINFO	2000-2019	1	Cardiovascular disease / Diabetes	10		Chao	2012	RCT	China	Elderly				1				1										Increasing screening and coaching	1			1
	Hassen 2021	Effectiveness of community-based cardiovascular disease prevention interventions to improve physical activity: A systematic review and meta-regression	To review community-based cardiovascular disease prevention interventions aimed at improving physical activity level.	Systematic review	MEDLINE, EMBASE, CINAHL, Cochrane register and PSYCINFO	2000-2019	1	Cardiovascular disease / Diabetes	10		Elley	2003	RCT	New Zealand	Adults	Elderly			2			1	1										Individual-based lifestyle counseling, coaching and motivational interviewing face-to-face or via phone calls	1			1
	Hassen 2021	Effectiveness of community-based cardiovascular disease prevention interventions to improve physical activity: A systematic review and meta-regression	To review community-based cardiovascular disease prevention interventions aimed at improving physical activity level.	Systematic review	MEDLINE, EMBASE, CINAHL, Cochrane register and PSYCINFO	2000-2019	1	Cardiovascular disease / Diabetes	10		Hays	2016	RCT	USA	Adults				1			1											Individual-based lifestyle counseling, coaching and motivational interviewing face-to-face or via phone calls	1			1
	Hassen 2021	Effectiveness of community-based cardiovascular disease prevention interventions to improve physical activity: A systematic review and meta-regression	To review community-based cardiovascular disease prevention interventions aimed at improving physical activity level.	Systematic review	MEDLINE, EMBASE, CINAHL, Cochrane register and PSYCINFO	2000-2019	1	Cardiovascular disease / Diabetes	10		Jafar	2009	RCT	Pakistan	Adults	Elderly			2			1	1										Health education and awareness creation either individually or in group through training, academic courses, lectures and workshop	2			1					1
	Hassen 2021	Effectiveness of community-based cardiovascular disease prevention interventions to improve physical activity: A systematic review and meta-regression	To review community-based cardiovascular disease prevention interventions aimed at improving physical activity level.	Systematic review	MEDLINE, EMBASE, CINAHL, Cochrane register and PSYCINFO	2000-2019	1	Cardiovascular disease / Diabetes	10		Lawton	2008	RCT	New Zealand	Adults	Elderly			2			1	1										Individual-based lifestyle counseling, coaching and motivational interviewing face-to-face or via phone calls	1			1
	Hassen 2021	Effectiveness of community-based cardiovascular disease prevention interventions to improve physical activity: A systematic review and meta-regression	To review community-based cardiovascular disease prevention interventions aimed at improving physical activity level.	Systematic review	MEDLINE, EMBASE, CINAHL, Cochrane register and PSYCINFO	2000-2019	1	Cardiovascular disease / Diabetes	10		Simons- Morton	2001	RCT	USA	Adults	Elderly			2			1	1										Health education and awareness creation either individually or in group through training, academic courses, lectures and workshop	2			1					1
	Hassen 2021	Effectiveness of community-based cardiovascular disease prevention interventions to improve physical activity: A systematic review and meta-regression	To review community-based cardiovascular disease prevention interventions aimed at improving physical activity level.	Systematic review	MEDLINE, EMBASE, CINAHL, Cochrane register and PSYCINFO	2000-2019	1	Cardiovascular disease / Diabetes	10		Zhang	2018	RCT	China	Elderly				1				1										Individual-based lifestyle counseling, coaching and motivational interviewing face-to-face or via phone calls	1			1
	Hassen 2022	Type and effectiveness of community-based interventions in improving knowledge related to cardiovascular diseases and risk factors: A systematic review	To synthesize comprehensive evidence on the type and effectiveness of community-based interventions (CBIs) to improve knowledge related to cardiovascular diseases (CVDs).	Systematic review	MEDLINE, EMBASE, CINAHL, PSYCINFO, Cochrane register of controlled studies, thesis online, OpenGrey, ProQuest, CHW Central, Google Scholar, ClinicalTrials.gov and the WHO International Clinical trials registry platform.	2000-2019	1	Cardiovascular disease / Diabetes	1		Chao	2012	RCT	China	Elderly + Risk CVD				1				1								1	CVD	Awareness creation and health education in group or one-to-one via lectures, courses, trainings and/or workshops.	2			1					1
	Henderson 2021	Childhood Obesity: Improving Outcomes Through Primary Care-Based Interventions	To provide pediatric primary care nurse practitioners with effective, evidence-based interventions that are feasible to incorporate into clinical practice at the primary care level.	Systematic review	Cochrane Database of Systematic Reviews (CDSR), Cumulative Index to Nursing and Allied Health Literature (CINAHL) and PubMed	NR	1	Cardiovascular disease / Diabetes	2		Militello	2012	Systematic review	NR	Children >5/adolescents + Risk: Overweight	Children ≤5 + Risk: Overweight			2	1	1										1	Overweight	Efficiency of text messaging as a tool to deliver health behaviors in pediatric and adolescent populations: SMS text message reminders, individualized intervention for each child, and a low-cost intervention showed effectiveness and feasibility of utilizing technology. Education/Counseling Topics: Preventative Education, Structured weight management, Motivational Interviewing, Multi-disciplinary …	1			1
	Henderson 2021	Childhood Obesity: Improving Outcomes Through Primary Care-Based Interventions	To provide pediatric primary care nurse practitioners with effective, evidence-based interventions that are feasible to incorporate into clinical practice at the primary care level.	Systematic review	Cochrane Database of Systematic Reviews (CDSR), Cumulative Index to Nursing and Allied Health Literature (CINAHL) and PubMed	NR	1	Cardiovascular disease / Diabetes	2		Sim	2016	Systematic review/meta- analysis	NR	Children ≤5 + Risk: Overweight	Children>5 / Adolescents + Risk: Overweight			2	1	1										1	Overweight	Brief, primary care interventions for pediatric weight management on BMI Education/Counseling Topic: Preventative Education	1			1
	Holliday 2021	Interventions for tobacco cessation delivered by dental professionals	To assess the effectiveness, adverse events and oral health effects of tobacco cessation interventions offered by dental professionals.	Systematic review	The Cochrane Central Register of Controlled Trials (CENTRAL); MEDLINE (via OVID); Embase (via OVID); PsycINFO (via OVID); the US National Institutes of Health (NIH)trials registry at ClinicalTrials.gov; and the World Health Organization (WHO) International Clinical Trials Registry Platform (ICTRP).	Inception-2020	1	Cardiovascular disease / Diabetes	12		Andrews	1999	RCT	USA	Children>5 / Adolescents + Risk: Tobacco	Adults + Risk: Tobacco			2		1	1									1	Tobacco	Direct advice to quit was given, relating this advice to oral health. A packet of written materials and a quit kit (e.g. sugarless candy and gum, flavoured toothpicks, rubber bands) was given to the participant. Asked the participant to set a quit date within 2 weeks of the visit. A motivational video was given to the participant. Participants were called within 2 weeks after the visit. Dentists …	2			1										1
	Holliday 2021	Interventions for tobacco cessation delivered by dental professionals	To assess the effectiveness, adverse events and oral health effects of tobacco cessation interventions offered by dental professionals.	Systematic review	The Cochrane Central Register of Controlled Trials (CENTRAL); MEDLINE (via OVID); Embase (via OVID); PsycINFO (via OVID); the US National Institutes of Health (NIH)trials registry at ClinicalTrials.gov; and the World Health Organization (WHO) International Clinical Trials Registry Platform (ICTRP).	Inception-2020	1	Cardiovascular disease / Diabetes	12		Cohen	1989	RCT	USA	Adults + Risk: Tobacco				1			1									1	Tobacco	1. Ask patients about smoking; 2. Deliver a firm quit-smoking message; 3. Mutually agree on a quit date; 4. Check on each pa- tient’s progress at each regularly scheduled visit.	1			1
	Holliday 2021	Interventions for tobacco cessation delivered by dental professionals	To assess the effectiveness, adverse events and oral health effects of tobacco cessation interventions offered by dental professionals.	Systematic review	The Cochrane Central Register of Controlled Trials (CENTRAL); MEDLINE (via OVID); Embase (via OVID); PsycINFO (via OVID); the US National Institutes of Health (NIH)trials registry at ClinicalTrials.gov; and the World Health Organization (WHO) International Clinical Trials Registry Platform (ICTRP).	Inception-2020	1	Cardiovascular disease / Diabetes	12		Ebbert	2007	RCT	USA	Adults + Risk: Tobacco				1			1									1	Tobacco	Brief (10 minutes) counselling from a dental hygienist and a dentist during the hygiene visit and National Cancer Institute brochure ("Clearing the air") provided. After the dental hygiene visit, the dental office faxed the subject's contact information to the tobacco use quit line. A staff member from the quit line contacted the participant within 48 hours of receiving the fax and provided couns…	1			1
	Holliday 2021	Interventions for tobacco cessation delivered by dental professionals	To assess the effectiveness, adverse events and oral health effects of tobacco cessation interventions offered by dental professionals.	Systematic review	The Cochrane Central Register of Controlled Trials (CENTRAL); MEDLINE (via OVID); Embase (via OVID); PsycINFO (via OVID); the US National Institutes of Health (NIH)trials registry at ClinicalTrials.gov; and the World Health Organization (WHO) International Clinical Trials Registry Platform (ICTRP).	Inception-2020	1	Cardiovascular disease / Diabetes	12		Gordon	2010a	RCT	USA	Adults + Risk: Tobacco				1			1									1	Tobacco	Intervention 1: 3As intervention; ask, advise, arrange quit line referral using ‘fax-to-quit' referral form Intervention 2: 5As intervention; ask, advise, assess, assist, arrange counselling with quit line referral as an option at provider’s discretion	1			1
	Holliday 2021	Interventions for tobacco cessation delivered by dental professionals	To assess the effectiveness, adverse events and oral health effects of tobacco cessation interventions offered by dental professionals.	Systematic review	The Cochrane Central Register of Controlled Trials (CENTRAL); MEDLINE (via OVID); Embase (via OVID); PsycINFO (via OVID); the US National Institutes of Health (NIH)trials registry at ClinicalTrials.gov; and the World Health Organization (WHO) International Clinical Trials Registry Platform (ICTRP).	Inception-2020	1	Cardiovascular disease / Diabetes	12		Gordon	2010b	RCT	USA	Adults + Risk: Tobacco				1			1									1	Tobacco	Intervention: brief ‘tailored’ tobacco advice following the 5As approach & nicotine replacement therapy. Self-help material was tailored for type of tobacco used and race/ethnicity	2			1										1
	Holliday 2021	Interventions for tobacco cessation delivered by dental professionals	To assess the effectiveness, adverse events and oral health effects of tobacco cessation interventions offered by dental professionals.	Systematic review	The Cochrane Central Register of Controlled Trials (CENTRAL); MEDLINE (via OVID); Embase (via OVID); PsycINFO (via OVID); the US National Institutes of Health (NIH)trials registry at ClinicalTrials.gov; and the World Health Organization (WHO) International Clinical Trials Registry Platform (ICTRP).	Inception-2020	1	Cardiovascular disease / Diabetes	12		Hanioka	2010	RCT	Japan	Adults + Risk: Tobacco				1			1									1	Tobacco	Intervention: behavioral and pharmacological (nicotine patch) relapse strategies; counselled at initial 2 visits and at weeks 2, 4, 8, 12	2			1											1
	Holliday 2021	Interventions for tobacco cessation delivered by dental professionals	To assess the effectiveness, adverse events and oral health effects of tobacco cessation interventions offered by dental professionals.	Systematic review	The Cochrane Central Register of Controlled Trials (CENTRAL); MEDLINE (via OVID); Embase (via OVID); PsycINFO (via OVID); the US National Institutes of Health (NIH)trials registry at ClinicalTrials.gov; and the World Health Organization (WHO) International Clinical Trials Registry Platform (ICTRP).	Inception-2020	1	Cardiovascular disease / Diabetes	12		Lando	2007	RCT	USA	Children>5 / Adolecents				1		1												Intervention: provider advice plus motivational interviewing/follow-up phone calls	1			1
	Holliday 2021	Interventions for tobacco cessation delivered by dental professionals	To assess the effectiveness, adverse events and oral health effects of tobacco cessation interventions offered by dental professionals.	Systematic review	The Cochrane Central Register of Controlled Trials (CENTRAL); MEDLINE (via OVID); Embase (via OVID); PsycINFO (via OVID); the US National Institutes of Health (NIH)trials registry at ClinicalTrials.gov; and the World Health Organization (WHO) International Clinical Trials Registry Platform (ICTRP).	Inception-2020	1	Cardiovascular disease / Diabetes	12		Nohlert	2013	RCT	Sweden	Adults + Risk: Tobacco				1			1									1	Tobacco	Smoking cessation date fixed for all participants in both groups in the first meeting. High intensity intervention- 8 x 40 minute counselling sessions over 4 months; mixed behavioral, coaching, and pharmacological advice.	1			1
	Holliday 2021	Interventions for tobacco cessation delivered by dental professionals	To assess the effectiveness, adverse events and oral health effects of tobacco cessation interventions offered by dental professionals.	Systematic review	The Cochrane Central Register of Controlled Trials (CENTRAL); MEDLINE (via OVID); Embase (via OVID); PsycINFO (via OVID); the US National Institutes of Health (NIH)trials registry at ClinicalTrials.gov; and the World Health Organization (WHO) International Clinical Trials Registry Platform (ICTRP).	Inception-2020	1	Cardiovascular disease / Diabetes	12		Severson	1998	RCT	USA	Children>5 / Adolecents + Risk: Tobacco	Adults + Risk: Tobacco			2		1	1									1	Tobacco	Minimal intervention- determined tobacco use status from the patient's chart and health questionnaire; identified and recorded findings from the oral examination and related them to patient's tobacco use; gave advice to quit and relating advice to oral health; gave the patient a packet of materials that included pamphlets of health problems/ways to quit; a quit kit with sugarless candy and gum, f…	2			1										1
	Holliday 2021	Interventions for tobacco cessation delivered by dental professionals	To assess the effectiveness, adverse events and oral health effects of tobacco cessation interventions offered by dental professionals.	Systematic review	The Cochrane Central Register of Controlled Trials (CENTRAL); MEDLINE (via OVID); Embase (via OVID); PsycINFO (via OVID); the US National Institutes of Health (NIH)trials registry at ClinicalTrials.gov; and the World Health Organization (WHO) International Clinical Trials Registry Platform (ICTRP).	Inception-2020	1	Cardiovascular disease / Diabetes	12		Stevens	1995	RCT	USA	Adults + Risk: Tobacco				1			1									1	Tobacco	Softissue exam, cleaning, patient education, feedback on oral health and advice on self- care, report of keratotic lesions asking where tobacco was placed, hygienist-directed advice to quit, dentists' strong advice to quit, nine-minute video, setting a quit date, self-help booklet, 24-hour advice phone line, kit providing oral substitutes and tip sheets with advice on how to quit, one week follow…	3	1		1										1
	Holliday 2021	Interventions for tobacco cessation delivered by dental professionals	To assess the effectiveness, adverse events and oral health effects of tobacco cessation interventions offered by dental professionals.	Systematic review	The Cochrane Central Register of Controlled Trials (CENTRAL); MEDLINE (via OVID); Embase (via OVID); PsycINFO (via OVID); the US National Institutes of Health (NIH)trials registry at ClinicalTrials.gov; and the World Health Organization (WHO) International Clinical Trials Registry Platform (ICTRP).	Inception-2020	1	Cardiovascular disease / Diabetes	12		Virtanen	2015	RCT	Sweden	Adults + Risk: Tobacco				1			1									1	Tobacco	Brief counselling- structured very brief advice based on the 5As, a leaflet about the quitting. ting	1			1
	Holliday 2021	Interventions for tobacco cessation delivered by dental professionals	To assess the effectiveness, adverse events and oral health effects of tobacco cessation interventions offered by dental professionals.	Systematic review	The Cochrane Central Register of Controlled Trials (CENTRAL); MEDLINE (via OVID); Embase (via OVID); PsycINFO (via OVID); the US National Institutes of Health (NIH)trials registry at ClinicalTrials.gov; and the World Health Organization (WHO) International Clinical Trials Registry Platform (ICTRP).	Inception-2020	1	Cardiovascular disease / Diabetes	12		Yahya	2018	RCT	Malaysia	Adults + Risk: Tobacco				1			1									1	Tobacco	Provided the 5As intervention developed by Fiore et al. (2008). Patients who were at the pre-contemplation and contemplation stages of change received the 5Rs strategies (Fiore et al. 2008). Patients in the preparation stage were advised on the behavioral strategies that would help them cope with withdrawal symptoms and prevent relapses. Self-help pamphlets. Encouraged to set a quit date within t…	1			1
	Hussain 2020	Mobile Phone-Based Behavioral Interventions in Pregnancy to Promote Maternal and Fetal Health in High-Income Countries: Systematic Review	This study aimed to systematically evaluate mHealth interventions used in pregnancy in high-income countries and their effects on maternal health behaviors and maternal-fetal health outcomes.	Systematic review	MEDLINE via PubMed, Cochrane Library, EMBASE, CINAHL, PsycINFO, Web of Science, and gray literature.	2000-2018	1	Cardiovascular disease / Diabetes	14		Abroms	2017	RCT	USA	Pregnant / Postpartum + Risk: Tobacco				1						1						1	Tobacco	SmokefreeMOM: Tailored and interactive texts 3-6 times per day regarding smoking including setting a quit date, self-efficacy, and expectations regarding quitting. Duration 3 months	1			1
	Hussain 2020	Mobile Phone-Based Behavioral Interventions in Pregnancy to Promote Maternal and Fetal Health in High-Income Countries: Systematic Review	This study aimed to systematically evaluate mHealth interventions used in pregnancy in high-income countries and their effects on maternal health behaviors and maternal-fetal health outcomes.	Systematic review	MEDLINE via PubMed, Cochrane Library, EMBASE, CINAHL, PsycINFO, Web of Science, and gray literature.	2000-2018	1	Cardiovascular disease / Diabetes	14		Choi	2016	RCT	USA	Pregnant / Postpartum				1						1								Mobile app: Fitbit-enhanced daily message as text 12 weeks message or short video script, activity diary, and automated feedback. Duration 12 weeks	1			1
	Hussain 2020	Mobile Phone-Based Behavioral Interventions in Pregnancy to Promote Maternal and Fetal Health in High-Income Countries: Systematic Review	This study aimed to systematically evaluate mHealth interventions used in pregnancy in high-income countries and their effects on maternal health behaviors and maternal-fetal health outcomes.	Systematic review	MEDLINE via PubMed, Cochrane Library, EMBASE, CINAHL, PsycINFO, Web of Science, and gray literature.	2000-2018	1	Cardiovascular disease / Diabetes	14		Forinash	2018	RCT	USA	Pregnant / Postpartum + Risk: Tobacco				1						1						1	Tobacco	Text messages every several days in a tapering pattern with encouragement to stop smoking. Duration 8 weeks	1			1
	Hussain 2020	Mobile Phone-Based Behavioral Interventions in Pregnancy to Promote Maternal and Fetal Health in High-Income Countries: Systematic Review	This study aimed to systematically evaluate mHealth interventions used in pregnancy in high-income countries and their effects on maternal health behaviors and maternal-fetal health outcomes.	Systematic review	MEDLINE via PubMed, Cochrane Library, EMBASE, CINAHL, PsycINFO, Web of Science, and gray literature.	2000-2018	1	Cardiovascular disease / Diabetes	14		Naughton	2017	RCT	UK	Pregnant / Postpartum + Risk: Tobacco				1						1						1	Tobacco	MiQuit: an automated 12-week advice and support program for quitting smoking delivered by SMS text message. Tailored to desired themes including gestation, motivation to quit, self-efficacy, and partner’s smoking status. Duration until 36 w gestation	1			1
	Hussain 2020	Mobile Phone-Based Behavioral Interventions in Pregnancy to Promote Maternal and Fetal Health in High-Income Countries: Systematic Review	This study aimed to systematically evaluate mHealth interventions used in pregnancy in high-income countries and their effects on maternal health behaviors and maternal-fetal health outcomes.	Systematic review	MEDLINE via PubMed, Cochrane Library, EMBASE, CINAHL, PsycINFO, Web of Science, and gray literature.	2000-2018	1	Cardiovascular disease / Diabetes	14		Pollak	2013	RCT	USA	Pregnant / Postpartum + Risk: Tobacco				1						1						1	Tobacco	Scheduled gradual reduction SMS: Gradual program to reduce smoking to 0 cigarettes by the 4th week. Support messages included up to 5 messages per day about various smoking cessation topics as well as setting a quit date. Duration 5 weeks	1			1
	Janmohamed 2020	The Effects of Community Home Visit and Peer Group Nutrition Intervention Delivery Platforms on Nutrition Outcomes in Low and Middle-Income Countries: A Systematic Review and Meta-Analysis	To synthesize the evidence for the effectiveness of nutrition-specific intervention delivery platforms for improving nutrition outcomes in low and middle-income countries (LMIC)	Systematic review	Cochrane Central Register of Controlled Trials, Embase, MEDLINE, Scopus, and Web of Science	1997-2018	1	Cardiovascular disease / Diabetes	41		Ara	2018	Cluster RCT	Bangladesh	Pregnant / Postpartum				1						1								CHW made 10 home counseling visits for prenatal care, nutrition and infant and young child feeding (IYCF) practices: 3 in the last trimester of pregnancy, 3 in the 1st month after delivery (1 within 48 hr of delivery, 1 10–14 days after, and 1 24–28 days after), and 4 visits during 2 to 6 months after delivery.	1			1
	Janmohamed 2020	The Effects of Community Home Visit and Peer Group Nutrition Intervention Delivery Platforms on Nutrition Outcomes in Low and Middle-Income Countries: A Systematic Review and Meta-Analysis	To synthesize the evidence for the effectiveness of nutrition-specific intervention delivery platforms for improving nutrition outcomes in low and middle-income countries (LMIC)	Systematic review	Cochrane Central Register of Controlled Trials, Embase, MEDLINE, Scopus, and Web of Science	1997-2018	1	Cardiovascular disease / Diabetes	41		Aracena	2009	RCT	Chile	Pregnant / Postpartum				1						1								CHW home visits from 3rd trimester to 1 year of age for maternal and child health and nutrition counseling.	1			1
	Janmohamed 2020	The Effects of Community Home Visit and Peer Group Nutrition Intervention Delivery Platforms on Nutrition Outcomes in Low and Middle-Income Countries: A Systematic Review and Meta-Analysis	To synthesize the evidence for the effectiveness of nutrition-specific intervention delivery platforms for improving nutrition outcomes in low and middle-income countries (LMIC)	Systematic review	Cochrane Central Register of Controlled Trials, Embase, MEDLINE, Scopus, and Web of Science	1997-2018	1	Cardiovascular disease / Diabetes	41		Attanasio	2014	Cluster RCT	Colombia	Pregnant / Postpartum				1						1								CHW home visits for education and provision of multiple micronutrient powder supplements.	1			1
	Janmohamed 2020	The Effects of Community Home Visit and Peer Group Nutrition Intervention Delivery Platforms on Nutrition Outcomes in Low and Middle-Income Countries: A Systematic Review and Meta-Analysis	To synthesize the evidence for the effectiveness of nutrition-specific intervention delivery platforms for improving nutrition outcomes in low and middle-income countries (LMIC)	Systematic review	Cochrane Central Register of Controlled Trials, Embase, MEDLINE, Scopus, and Web of Science	1997-2018	1	Cardiovascular disease / Diabetes	41		Ayiasi	2016	RCT	Uganda	Pregnant / Postpartum				1						1								CHW prenatal and postnatal home visits for maternal and newborn care counseling.	1			1
	Janmohamed 2020	The Effects of Community Home Visit and Peer Group Nutrition Intervention Delivery Platforms on Nutrition Outcomes in Low and Middle-Income Countries: A Systematic Review and Meta-Analysis	To synthesize the evidence for the effectiveness of nutrition-specific intervention delivery platforms for improving nutrition outcomes in low and middle-income countries (LMIC)	Systematic review	Cochrane Central Register of Controlled Trials, Embase, MEDLINE, Scopus, and Web of Science	1997-2018	1	Cardiovascular disease / Diabetes	41		Balaluka	2012	Quasi-experimental	DRC	Women + Caregivers				1							1		1					CHW promotion of exclusive breastfeeding from birth through door-to-door visits.	1			1
	Janmohamed 2020	The Effects of Community Home Visit and Peer Group Nutrition Intervention Delivery Platforms on Nutrition Outcomes in Low and Middle-Income Countries: A Systematic Review and Meta-Analysis	To synthesize the evidence for the effectiveness of nutrition-specific intervention delivery platforms for improving nutrition outcomes in low and middle-income countries (LMIC)	Systematic review	Cochrane Central Register of Controlled Trials, Embase, MEDLINE, Scopus, and Web of Science	1997-2018	1	Cardiovascular disease / Diabetes	41		Bhandari	2003; 2004	Cluster RCT	India	Women + Caregivers	Caregivers			2							1		1					Monthly home visits for new mothers until child aged 12 months including infant and young child feeding (IYCF) messages and weighing once every 3 months for children 2 yrs old conducted by Anganwadi workers; monthly meetings conducted by the auxiliary nurse midwives with community representatives who held neighborhood meetings once a month with caretakers of children 2 yrs old including nutrition…	1			1
	Janmohamed 2020	The Effects of Community Home Visit and Peer Group Nutrition Intervention Delivery Platforms on Nutrition Outcomes in Low and Middle-Income Countries: A Systematic Review and Meta-Analysis	To synthesize the evidence for the effectiveness of nutrition-specific intervention delivery platforms for improving nutrition outcomes in low and middle-income countries (LMIC)	Systematic review	Cochrane Central Register of Controlled Trials, Embase, MEDLINE, Scopus, and Web of Science	1997-2018	1	Cardiovascular disease / Diabetes	41		Bhutta	2008	Quasi-experimental study	Pakistan	Pregnant / Postpartum				1						1								Lady Health Worker home visits during pregnancy and postpartum and group education sessions for prenatal and neonatal care, breastfeeding promotion.	1			1
	Janmohamed 2020	The Effects of Community Home Visit and Peer Group Nutrition Intervention Delivery Platforms on Nutrition Outcomes in Low and Middle-Income Countries: A Systematic Review and Meta-Analysis	To synthesize the evidence for the effectiveness of nutrition-specific intervention delivery platforms for improving nutrition outcomes in low and middle-income countries (LMIC)	Systematic review	Cochrane Central Register of Controlled Trials, Embase, MEDLINE, Scopus, and Web of Science	1997-2018	1	Cardiovascular disease / Diabetes	41		Brasington	2016	Quasi-experi mental evaluation	Egypt	Pregnant / Postpartum	Women + Caregivers			2						1	1		1					CHW led group sessions with pregnant women, home visits for postpartum women, group sessions for mothers of children 6 months to 2 years and growth monitoring.	1			1
	Janmohamed 2020	The Effects of Community Home Visit and Peer Group Nutrition Intervention Delivery Platforms on Nutrition Outcomes in Low and Middle-Income Countries: A Systematic Review and Meta-Analysis	To synthesize the evidence for the effectiveness of nutrition-specific intervention delivery platforms for improving nutrition outcomes in low and middle-income countries (LMIC)	Systematic review	Cochrane Central Register of Controlled Trials, Embase, MEDLINE, Scopus, and Web of Science	1997-2018	1	Cardiovascular disease / Diabetes	41		Brenner	2011	Controlled before- after evaluation	Uganda	Women + Caregivers				1							1		1					CHW home visits and group sessions for child health/nutrition promotion.	1			1
	Janmohamed 2020	The Effects of Community Home Visit and Peer Group Nutrition Intervention Delivery Platforms on Nutrition Outcomes in Low and Middle-Income Countries: A Systematic Review and Meta-Analysis	To synthesize the evidence for the effectiveness of nutrition-specific intervention delivery platforms for improving nutrition outcomes in low and middle-income countries (LMIC)	Systematic review	Cochrane Central Register of Controlled Trials, Embase, MEDLINE, Scopus, and Web of Science	1997-2018	1	Cardiovascular disease / Diabetes	41		Fenn	2012	Controlled before- after evaluation	Ethiopia	Women + Caregivers				1							1		1					CHW home visits and group education sessions on maternal nutrition and infant and young child feeding (IYCF) practices.	1			1
	Janmohamed 2020	The Effects of Community Home Visit and Peer Group Nutrition Intervention Delivery Platforms on Nutrition Outcomes in Low and Middle-Income Countries: A Systematic Review and Meta-Analysis	To synthesize the evidence for the effectiveness of nutrition-specific intervention delivery platforms for improving nutrition outcomes in low and middle-income countries (LMIC)	Systematic review	Cochrane Central Register of Controlled Trials, Embase, MEDLINE, Scopus, and Web of Science	1997-2018	1	Cardiovascular disease / Diabetes	41		Fottrell	2013	Cluster RCT	Bangladesh	Women + Caregivers				1							1		1					Monthly women’s groups facilitated by CHWs relating to women’s health.	1			1
	Janmohamed 2020	The Effects of Community Home Visit and Peer Group Nutrition Intervention Delivery Platforms on Nutrition Outcomes in Low and Middle-Income Countries: A Systematic Review and Meta-Analysis	To synthesize the evidence for the effectiveness of nutrition-specific intervention delivery platforms for improving nutrition outcomes in low and middle-income countries (LMIC)	Systematic review	Cochrane Central Register of Controlled Trials, Embase, MEDLINE, Scopus, and Web of Science	1997-2018	1	Cardiovascular disease / Diabetes	41		Gabida	2015	Cluster RCT	Zimbabwe	Women + Caregivers				1							1		1					CHW provided breastfeeding education at facility or community.	1			1
	Janmohamed 2020	The Effects of Community Home Visit and Peer Group Nutrition Intervention Delivery Platforms on Nutrition Outcomes in Low and Middle-Income Countries: A Systematic Review and Meta-Analysis	To synthesize the evidence for the effectiveness of nutrition-specific intervention delivery platforms for improving nutrition outcomes in low and middle-income countries (LMIC)	Systematic review	Cochrane Central Register of Controlled Trials, Embase, MEDLINE, Scopus, and Web of Science	1997-2018	1	Cardiovascular disease / Diabetes	41		Haider	2000	Cluster RCT	Bangladesh	Pregnant / Postpartum				1						1								CHW home visits: 2 in last trimester of pregnancy, 4 in first month (1 within 48 h of delivery, 1 on day 5, 1 during days 10–14, and 1 during days 24–28); Fortnightly visits in months 2–5; Total number of scheduled visits was 15 for breastfeeding promotion.	1			1
	Janmohamed 2020	The Effects of Community Home Visit and Peer Group Nutrition Intervention Delivery Platforms on Nutrition Outcomes in Low and Middle-Income Countries: A Systematic Review and Meta-Analysis	To synthesize the evidence for the effectiveness of nutrition-specific intervention delivery platforms for improving nutrition outcomes in low and middle-income countries (LMIC)	Systematic review	Cochrane Central Register of Controlled Trials, Embase, MEDLINE, Scopus, and Web of Science	1997-2018	1	Cardiovascular disease / Diabetes	41		Hanson	2015	Cluster RCT	Tanzania	Pregnant / Postpartum				1						1								CHW home-based counselling for maternal care and early and exclusive breastfeeding 3 times in pregnancy and 2 times in early postpartum.	1			1
	Janmohamed 2020	The Effects of Community Home Visit and Peer Group Nutrition Intervention Delivery Platforms on Nutrition Outcomes in Low and Middle-Income Countries: A Systematic Review and Meta-Analysis	To synthesize the evidence for the effectiveness of nutrition-specific intervention delivery platforms for improving nutrition outcomes in low and middle-income countries (LMIC)	Systematic review	Cochrane Central Register of Controlled Trials, Embase, MEDLINE, Scopus, and Web of Science	1997-2018	1	Cardiovascular disease / Diabetes	41		Ijumba	2015	Cluster RCT	South Africa	Pregnant / Postpartum				1						1								CHW home visits during pregnancy and postpartum for infant feeding counseling.	1			1
	Janmohamed 2020	The Effects of Community Home Visit and Peer Group Nutrition Intervention Delivery Platforms on Nutrition Outcomes in Low and Middle-Income Countries: A Systematic Review and Meta-Analysis	To synthesize the evidence for the effectiveness of nutrition-specific intervention delivery platforms for improving nutrition outcomes in low and middle-income countries (LMIC)	Systematic review	Cochrane Central Register of Controlled Trials, Embase, MEDLINE, Scopus, and Web of Science	1997-2018	1	Cardiovascular disease / Diabetes	41		Kang	2017	Cluster RCT	Ethiopia	Women + Caregivers				1							1		1					CHW led 2 week daily group nutrition education and cooking session and child growth monitoring.	1			1
	Janmohamed 2020	The Effects of Community Home Visit and Peer Group Nutrition Intervention Delivery Platforms on Nutrition Outcomes in Low and Middle-Income Countries: A Systematic Review and Meta-Analysis	To synthesize the evidence for the effectiveness of nutrition-specific intervention delivery platforms for improving nutrition outcomes in low and middle-income countries (LMIC)	Systematic review	Cochrane Central Register of Controlled Trials, Embase, MEDLINE, Scopus, and Web of Science	1997-2018	1	Cardiovascular disease / Diabetes	41		Kimani-Murage	2017	Cluster RCT	Kenya	Women + Caregivers				1							1		1					CHW home visits for maternal, infant and young child nutrition counseling.	1			1
	Janmohamed 2020	The Effects of Community Home Visit and Peer Group Nutrition Intervention Delivery Platforms on Nutrition Outcomes in Low and Middle-Income Countries: A Systematic Review and Meta-Analysis	To synthesize the evidence for the effectiveness of nutrition-specific intervention delivery platforms for improving nutrition outcomes in low and middle-income countries (LMIC)	Systematic review	Cochrane Central Register of Controlled Trials, Embase, MEDLINE, Scopus, and Web of Science	1997-2018	1	Cardiovascular disease / Diabetes	41		Kuchenbecker	2017	Cluster RCT	Malawi	Women + Caregivers				1							1		1					CHW led group sessions for infant and young child feeding (IYCF) promotion.	1			1
	Janmohamed 2020	The Effects of Community Home Visit and Peer Group Nutrition Intervention Delivery Platforms on Nutrition Outcomes in Low and Middle-Income Countries: A Systematic Review and Meta-Analysis	To synthesize the evidence for the effectiveness of nutrition-specific intervention delivery platforms for improving nutrition outcomes in low and middle-income countries (LMIC)	Systematic review	Cochrane Central Register of Controlled Trials, Embase, MEDLINE, Scopus, and Web of Science	1997-2018	1	Cardiovascular disease / Diabetes	41		Lamstein	2017	Quasi-experimental evaluation	Nigeria	Women + Caregivers				1							1		1					CHW led group meetings, home visits, and community events for maternal, infant, and young child health and nutrition promotion.	1			1
	Janmohamed 2020	The Effects of Community Home Visit and Peer Group Nutrition Intervention Delivery Platforms on Nutrition Outcomes in Low and Middle-Income Countries: A Systematic Review and Meta-Analysis	To synthesize the evidence for the effectiveness of nutrition-specific intervention delivery platforms for improving nutrition outcomes in low and middle-income countries (LMIC)	Systematic review	Cochrane Central Register of Controlled Trials, Embase, MEDLINE, Scopus, and Web of Science	1997-2018	1	Cardiovascular disease / Diabetes	41		Leite	2005	RCT	Brazil	Pregnant / Postpartum				1						1								CHW home visits from postpartum to 120 days after birth for breastfeeding counseling.	1			1
	Janmohamed 2020	The Effects of Community Home Visit and Peer Group Nutrition Intervention Delivery Platforms on Nutrition Outcomes in Low and Middle-Income Countries: A Systematic Review and Meta-Analysis	To synthesize the evidence for the effectiveness of nutrition-specific intervention delivery platforms for improving nutrition outcomes in low and middle-income countries (LMIC)	Systematic review	Cochrane Central Register of Controlled Trials, Embase, MEDLINE, Scopus, and Web of Science	1997-2018	1	Cardiovascular disease / Diabetes	41		Lewycka	2013	Cluster RCT	Malawi	Pregnant / Postpartum				1						1								20 women's group meetings related to maternal and child health. CHW made 5 home visits: in the 3rd trimester, in the week after birth, and at 1 month, 3 months, and 5 months after delivery for health education including exclusive breastfeeding and infant care.	1			1
	Janmohamed 2020	The Effects of Community Home Visit and Peer Group Nutrition Intervention Delivery Platforms on Nutrition Outcomes in Low and Middle-Income Countries: A Systematic Review and Meta-Analysis	To synthesize the evidence for the effectiveness of nutrition-specific intervention delivery platforms for improving nutrition outcomes in low and middle-income countries (LMIC)	Systematic review	Cochrane Central Register of Controlled Trials, Embase, MEDLINE, Scopus, and Web of Science	1997-2018	1	Cardiovascular disease / Diabetes	41		Liang	2018	Controlled before- after study	China	Women + Caregivers				1							1		1					CHW health and nutrition counseling, child growth monitoring.	1			1
	Janmohamed 2020	The Effects of Community Home Visit and Peer Group Nutrition Intervention Delivery Platforms on Nutrition Outcomes in Low and Middle-Income Countries: A Systematic Review and Meta-Analysis	To synthesize the evidence for the effectiveness of nutrition-specific intervention delivery platforms for improving nutrition outcomes in low and middle-income countries (LMIC)	Systematic review	Cochrane Central Register of Controlled Trials, Embase, MEDLINE, Scopus, and Web of Science	1997-2018	1	Cardiovascular disease / Diabetes	41		Mayhew	2014	Pre-post evaluation	Afghanistan	Women + Caregivers				1							1		1					CHW nutrition counseling and growth monitoring.	1			1
	Janmohamed 2020	The Effects of Community Home Visit and Peer Group Nutrition Intervention Delivery Platforms on Nutrition Outcomes in Low and Middle-Income Countries: A Systematic Review and Meta-Analysis	To synthesize the evidence for the effectiveness of nutrition-specific intervention delivery platforms for improving nutrition outcomes in low and middle-income countries (LMIC)	Systematic review	Cochrane Central Register of Controlled Trials, Embase, MEDLINE, Scopus, and Web of Science	1997-2018	1	Cardiovascular disease / Diabetes	41		McDougal	2017	Quasiexperimental	India	Pregnant / Postpartum				1						1								Accredited Social Health Activist, auxiliary nurse midwife, and Anganwadi worker home visits in pregnancy and early postpartum for RMNH counseling.	1			1
	Janmohamed 2020	The Effects of Community Home Visit and Peer Group Nutrition Intervention Delivery Platforms on Nutrition Outcomes in Low and Middle-Income Countries: A Systematic Review and Meta-Analysis	To synthesize the evidence for the effectiveness of nutrition-specific intervention delivery platforms for improving nutrition outcomes in low and middle-income countries (LMIC)	Systematic review	Cochrane Central Register of Controlled Trials, Embase, MEDLINE, Scopus, and Web of Science	1997-2018	1	Cardiovascular disease / Diabetes	41		Memon	2015	Quasi-experimental evaluation	Pakistan	Women + Caregivers				1							1		1					Lady Health Worker/CHW home visits, group education/video sessions for maternal and newborn health and nutrition promotion.	1			1
	Janmohamed 2020	The Effects of Community Home Visit and Peer Group Nutrition Intervention Delivery Platforms on Nutrition Outcomes in Low and Middle-Income Countries: A Systematic Review and Meta-Analysis	To synthesize the evidence for the effectiveness of nutrition-specific intervention delivery platforms for improving nutrition outcomes in low and middle-income countries (LMIC)	Systematic review	Cochrane Central Register of Controlled Trials, Embase, MEDLINE, Scopus, and Web of Science	1997-2018	1	Cardiovascular disease / Diabetes	41		More	2012	Cluster RCT	India	Pregnant / Postpartum				1						1								CHW led women’s group sessions for prenatal care promotion.	1			1
	Janmohamed 2020	The Effects of Community Home Visit and Peer Group Nutrition Intervention Delivery Platforms on Nutrition Outcomes in Low and Middle-Income Countries: A Systematic Review and Meta-Analysis	To synthesize the evidence for the effectiveness of nutrition-specific intervention delivery platforms for improving nutrition outcomes in low and middle-income countries (LMIC)	Systematic review	Cochrane Central Register of Controlled Trials, Embase, MEDLINE, Scopus, and Web of Science	1997-2018	1	Cardiovascular disease / Diabetes	41		Nair	2017	Cluster RCT	India	Pregnant / Postpartum				1						1								CHW home visits from pregnancy to 2 years on infant and young child feeding (IYCF); monthly women's group meetings to promote nutrition.	1			1
	Janmohamed 2020	The Effects of Community Home Visit and Peer Group Nutrition Intervention Delivery Platforms on Nutrition Outcomes in Low and Middle-Income Countries: A Systematic Review and Meta-Analysis	To synthesize the evidence for the effectiveness of nutrition-specific intervention delivery platforms for improving nutrition outcomes in low and middle-income countries (LMIC)	Systematic review	Cochrane Central Register of Controlled Trials, Embase, MEDLINE, Scopus, and Web of Science	1997-2018	1	Cardiovascular disease / Diabetes	41		Nguyen	2017; 2018	Cluster RCT	Bangladesh	Pregnant / Postpartum				1						1								Health worker and CHW home visits during pregnancy and postpartum for maternal and infant care counseling.	1			1
	Janmohamed 2020	The Effects of Community Home Visit and Peer Group Nutrition Intervention Delivery Platforms on Nutrition Outcomes in Low and Middle-Income Countries: A Systematic Review and Meta-Analysis	To synthesize the evidence for the effectiveness of nutrition-specific intervention delivery platforms for improving nutrition outcomes in low and middle-income countries (LMIC)	Systematic review	Cochrane Central Register of Controlled Trials, Embase, MEDLINE, Scopus, and Web of Science	1997-2018	1	Cardiovascular disease / Diabetes	41		Owais	2017	Quasi-experimental study	Bangladesh	Women + Caregivers				1							1		1					CHW home visits for infant and young child feeding (IYCF) counseling; mothers support groups.	1			1
	Janmohamed 2020	The Effects of Community Home Visit and Peer Group Nutrition Intervention Delivery Platforms on Nutrition Outcomes in Low and Middle-Income Countries: A Systematic Review and Meta-Analysis	To synthesize the evidence for the effectiveness of nutrition-specific intervention delivery platforms for improving nutrition outcomes in low and middle-income countries (LMIC)	Systematic review	Cochrane Central Register of Controlled Trials, Embase, MEDLINE, Scopus, and Web of Science	1997-2018	1	Cardiovascular disease / Diabetes	41		Penfold	2014	Cluster RCT	Tanzania	Pregnant / Postpartum				1						1								CHW home visits during pregnancy and postpartum for newborn care and breastfeeding counseling.	1			1
	Janmohamed 2020	The Effects of Community Home Visit and Peer Group Nutrition Intervention Delivery Platforms on Nutrition Outcomes in Low and Middle-Income Countries: A Systematic Review and Meta-Analysis	To synthesize the evidence for the effectiveness of nutrition-specific intervention delivery platforms for improving nutrition outcomes in low and middle-income countries (LMIC)	Systematic review	Cochrane Central Register of Controlled Trials, Embase, MEDLINE, Scopus, and Web of Science	1997-2018	1	Cardiovascular disease / Diabetes	41		Rahman	2016	Quasiexperimental evaluation	Bangladesh	Women + Caregivers				1							1		1					CHW home visits for maternal newborn, child health and nutrition counseling.	1			1
	Janmohamed 2020	The Effects of Community Home Visit and Peer Group Nutrition Intervention Delivery Platforms on Nutrition Outcomes in Low and Middle-Income Countries: A Systematic Review and Meta-Analysis	To synthesize the evidence for the effectiveness of nutrition-specific intervention delivery platforms for improving nutrition outcomes in low and middle-income countries (LMIC)	Systematic review	Cochrane Central Register of Controlled Trials, Embase, MEDLINE, Scopus, and Web of Science	1997-2018	1	Cardiovascular disease / Diabetes	41		Risonar	2008	Controlled before-after study	Philippines	Pregnant / Postpartum				1						1								CHW/TBA home visit prenatal care counseling and iron folic acid distribution.	2			1											1
	Janmohamed 2020	The Effects of Community Home Visit and Peer Group Nutrition Intervention Delivery Platforms on Nutrition Outcomes in Low and Middle-Income Countries: A Systematic Review and Meta-Analysis	To synthesize the evidence for the effectiveness of nutrition-specific intervention delivery platforms for improving nutrition outcomes in low and middle-income countries (LMIC)	Systematic review	Cochrane Central Register of Controlled Trials, Embase, MEDLINE, Scopus, and Web of Science	1997-2018	1	Cardiovascular disease / Diabetes	41		Rockers	2016	Cluster RCT	Zambia	Women + Caregivers				1							1		1					CHW home visits for child education and malnutrition screening; mother group meetings for child health and nutrition promotion.	2	1		1
	Janmohamed 2020	The Effects of Community Home Visit and Peer Group Nutrition Intervention Delivery Platforms on Nutrition Outcomes in Low and Middle-Income Countries: A Systematic Review and Meta-Analysis	To synthesize the evidence for the effectiveness of nutrition-specific intervention delivery platforms for improving nutrition outcomes in low and middle-income countries (LMIC)	Systematic review	Cochrane Central Register of Controlled Trials, Embase, MEDLINE, Scopus, and Web of Science	1997-2018	1	Cardiovascular disease / Diabetes	41		Saleem	2014	Cluster RCT	Pakistan	Women + Caregivers				1							1		1					CHW home visits for infant and young child feeding (IYCF) counseling.	1			1
	Janmohamed 2020	The Effects of Community Home Visit and Peer Group Nutrition Intervention Delivery Platforms on Nutrition Outcomes in Low and Middle-Income Countries: A Systematic Review and Meta-Analysis	To synthesize the evidence for the effectiveness of nutrition-specific intervention delivery platforms for improving nutrition outcomes in low and middle-income countries (LMIC)	Systematic review	Cochrane Central Register of Controlled Trials, Embase, MEDLINE, Scopus, and Web of Science	1997-2018	1	Cardiovascular disease / Diabetes	41		Saville	2018	Cluster RCT	Nepal	Pregnant / Postpartum				1						1								Intervention 1: CHW led monthly women's groups for prenatal health and nutrition promotion Intervention 2: CHW led monthly women's groups for prenatal health and nutrition promotion plus cash transfer (US$ 7.5/month).	2			1										1
	Janmohamed 2020	The Effects of Community Home Visit and Peer Group Nutrition Intervention Delivery Platforms on Nutrition Outcomes in Low and Middle-Income Countries: A Systematic Review and Meta-Analysis	To synthesize the evidence for the effectiveness of nutrition-specific intervention delivery platforms for improving nutrition outcomes in low and middle-income countries (LMIC)	Systematic review	Cochrane Central Register of Controlled Trials, Embase, MEDLINE, Scopus, and Web of Science	1997-2018	1	Cardiovascular disease / Diabetes	41		Singh	2017a	Quasi-experimental study	India	Women + Caregivers				1							1		1					Anganwadi workers counseled on breastfeeding and complementary feeding.	1			1
	Janmohamed 2020	The Effects of Community Home Visit and Peer Group Nutrition Intervention Delivery Platforms on Nutrition Outcomes in Low and Middle-Income Countries: A Systematic Review and Meta-Analysis	To synthesize the evidence for the effectiveness of nutrition-specific intervention delivery platforms for improving nutrition outcomes in low and middle-income countries (LMIC)	Systematic review	Cochrane Central Register of Controlled Trials, Embase, MEDLINE, Scopus, and Web of Science	1997-2018	1	Cardiovascular disease / Diabetes	41		Singh	2017b	Quasi-experimental evaluation	India	Women + Caregivers				1							1		1					Anganwadi worker home visits from pregnancy to 2 years for infant and young child feeding (IYCF) counseling.	1			1
	Janmohamed 2020	The Effects of Community Home Visit and Peer Group Nutrition Intervention Delivery Platforms on Nutrition Outcomes in Low and Middle-Income Countries: A Systematic Review and Meta-Analysis	To synthesize the evidence for the effectiveness of nutrition-specific intervention delivery platforms for improving nutrition outcomes in low and middle-income countries (LMIC)	Systematic review	Cochrane Central Register of Controlled Trials, Embase, MEDLINE, Scopus, and Web of Science	1997-2018	1	Cardiovascular disease / Diabetes	41		Vir	2014	Quasi-experimental study	India	Women + Caregivers				1							1		1					CHW home visits for infant and young child feeding (IYCF) counseling.	1			1
	Janmohamed 2020	The Effects of Community Home Visit and Peer Group Nutrition Intervention Delivery Platforms on Nutrition Outcomes in Low and Middle-Income Countries: A Systematic Review and Meta-Analysis	To synthesize the evidence for the effectiveness of nutrition-specific intervention delivery platforms for improving nutrition outcomes in low and middle-income countries (LMIC)	Systematic review	Cochrane Central Register of Controlled Trials, Embase, MEDLINE, Scopus, and Web of Science	1997-2018	1	Cardiovascular disease / Diabetes	41		Walsh	2002	Quasi-experimental evaluation	South Africa	Women + Caregivers				1							1		1					CHW home visits and community groups for nutrition promotion.	1			1
	Janmohamed 2020	The Effects of Community Home Visit and Peer Group Nutrition Intervention Delivery Platforms on Nutrition Outcomes in Low and Middle-Income Countries: A Systematic Review and Meta-Analysis	To synthesize the evidence for the effectiveness of nutrition-specific intervention delivery platforms for improving nutrition outcomes in low and middle-income countries (LMIC)	Systematic review	Cochrane Central Register of Controlled Trials, Embase, MEDLINE, Scopus, and Web of Science	1997-2018	1	Cardiovascular disease / Diabetes	41		Yadav	2014	Cluster RCT	Nepal	Women + Caregivers				1							1		1					CHW led monthly nutrition education group sessions.	1			1
	Janmohamed 2020	The Effects of Community Home Visit and Peer Group Nutrition Intervention Delivery Platforms on Nutrition Outcomes in Low and Middle-Income Countries: A Systematic Review and Meta-Analysis	To synthesize the evidence for the effectiveness of nutrition-specific intervention delivery platforms for improving nutrition outcomes in low and middle-income countries (LMIC)	Systematic review	Cochrane Central Register of Controlled Trials, Embase, MEDLINE, Scopus, and Web of Science	1997-2018	1	Cardiovascular disease / Diabetes	41		Yousafzai	2014	Cluster RCT	Pakistan	Women + Caregivers	Children ≤5			2	1						1		1					Lady Health Worker home visits and group meetings for nutrition education; children 6–24 months given MNP supplement.	2			1											1
	Jeet 2017	Community health workers for non-communicable diseases prevention and control in developing countries: Evidence and implications	To synthesize evidence on effectiveness of CHW delivered NCD primary prevention interventions in low and middle-income countries (LMICs).	Systematic review	PubMed, Excerpta Medica Database (EMBASE), OVID and World Health Organization (WHO) library, and Cochrane library.	2000-2015	1	Cardiovascular disease / Diabetes	3		Cappucio	2006	RCT	Ghana	General population				1					1									Disease/ Risk Factors Addressed: Hypertension Community health workers delivered sessions using flip charts as the main means of communication. These were held daily for one week and once a week thereafter, each lasting one hour (for both intervention and control arms). In addition to the standard health education package, additional advice was given to the intervention arm to limit the consumpti…	1			1
	Jeet 2017	Community health workers for non-communicable diseases prevention and control in developing countries: Evidence and implications	To synthesize evidence on effectiveness of CHW delivered NCD primary prevention interventions in low and middle-income countries (LMICs).	Systematic review	PubMed, Excerpta Medica Database (EMBASE), OVID and World Health Organization (WHO) library, and Cochrane library.	2000-2015	1	Cardiovascular disease / Diabetes	3		Jafar	2015	RCT	Pakistan	General population				1					1									Disease/ Risk Factors Addressed: Hypertension, CVD, Obesity, Diabetes, Kidney disease. Home health education and screening by community health workers alone or along with support from general practitioner. Those who screened positive for hypertension was invited for remeasurement of BP to confirm hypertension.	2	1		1
	Jeet 2017	Community health workers for non-communicable diseases prevention and control in developing countries: Evidence and implications	To synthesize evidence on effectiveness of CHW delivered NCD primary prevention interventions in low and middle-income countries (LMICs).	Systematic review	PubMed, Excerpta Medica Database (EMBASE), OVID and World Health Organization (WHO) library, and Cochrane library.	2000-2015	1	Cardiovascular disease / Diabetes	3		Jayakrishnan	2013	RCT	India	Risk: Tobacco				1												1	Tobacco	Disease/ Risk Factors Addressed: Tobacco Awareness on tobacco hazards followed by group counselling at medical camp. Individual face to face counselling sessions.	1			1
	Jonas 2012	Behavioral counseling after screening for alcohol misuse in primary care: a systematic review and meta-analysis for the U.S. Preventive Services Task Force	To evaluate the benefits and harms of behavioral counseling interventions for adolescents and adults who misuse alcohol.	Systematic review	MEDLINE, EMBASE, the Cochrane Library, CINAHL, PsycINFO, and International Pharmaceutical Abstracts	1985-2012	1	Cardiovascular disease / Diabetes	14		(ELM Trial) Gordon; Maisto; Maisto	2003; 2001; 2001	RCT	USA	Adults + Risk: Alcohol				1			1									1	Alcohol	Brief advice that emphasized feedback from baseline results and implications for drinking, coupled with advice about a goal to reduce or stop alcohol consumption. Duration: 12 months.	1			1
	Jonas 2012	Behavioral counseling after screening for alcohol misuse in primary care: a systematic review and meta-analysis for the U.S. Preventive Services Task Force	To evaluate the benefits and harms of behavioral counseling interventions for adolescents and adults who misuse alcohol.	Systematic review	MEDLINE, EMBASE, the Cochrane Library, CINAHL, PsycINFO, and International Pharmaceutical Abstracts	1985-2012	1	Cardiovascular disease / Diabetes	14		(Project TrEAT) Fleming; Fleming; Fleming; Grossberg; Manwell	1997; 2000; 2002; 2004; 2000	RCT	USA	Adults + Risk: Alcohol				1			1									1	Alcohol	Two visits with primary care physicians (PCP), 1 mo apart, and a follow-up phone call from the clinic nurse 2 wk after each visit; workbook containing feedback about current health behaviors, review of prevalence of problem drinking, list of adverse effects of alcohol, worksheet on drinking cues, drinking agreement or prescription, and drinking diary cards. Duration: 48 months.	2	1		1
	Jonas 2012	Behavioral counseling after screening for alcohol misuse in primary care: a systematic review and meta-analysis for the U.S. Preventive Services Task Force	To evaluate the benefits and harms of behavioral counseling interventions for adolescents and adults who misuse alcohol.	Systematic review	MEDLINE, EMBASE, the Cochrane Library, CINAHL, PsycINFO, and International Pharmaceutical Abstracts	1985-2012	1	Cardiovascular disease / Diabetes	14		Anderson	1992	RCT	UK	Men + Adults + Risk: Alcohol				1			1					1				1	Alcohol	Brief advice, feedback about own consumption and norms, and a self-help booklet. Duration: 12 months.	1			1
	Jonas 2012	Behavioral counseling after screening for alcohol misuse in primary care: a systematic review and meta-analysis for the U.S. Preventive Services Task Force	To evaluate the benefits and harms of behavioral counseling interventions for adolescents and adults who misuse alcohol.	Systematic review	MEDLINE, EMBASE, the Cochrane Library, CINAHL, PsycINFO, and International Pharmaceutical Abstracts	1985-2012	1	Cardiovascular disease / Diabetes	14		Chang	1999	RCT	USA	Pregnant / Postpartum + Risk: Alcohol				1						1						1	Alcohol	Review of lifestyle changes made since pregnancy, articulation of drinking goals, identification of circumstances in which participant might be tempted to drink, alternatives to drinking in such situations, take-home manual with tailored notes, and U.S. Surgeon General recommendation.	1			1
	Jonas 2012	Behavioral counseling after screening for alcohol misuse in primary care: a systematic review and meta-analysis for the U.S. Preventive Services Task Force	To evaluate the benefits and harms of behavioral counseling interventions for adolescents and adults who misuse alcohol.	Systematic review	MEDLINE, EMBASE, the Cochrane Library, CINAHL, PsycINFO, and International Pharmaceutical Abstracts	1985-2012	1	Cardiovascular disease / Diabetes	14		Curry	2003	RCT	USA	Adults + Risk: Alcohol				1			1									1	Alcohol	Brief motivational message from primary care physicians (PCP) during regularly scheduled visit, self-help manual, written personalized feedback, and ≤3 outreach phone counseling calls from health educator. Duration: 12 months.	1			1
	Jonas 2012	Behavioral counseling after screening for alcohol misuse in primary care: a systematic review and meta-analysis for the U.S. Preventive Services Task Force	To evaluate the benefits and harms of behavioral counseling interventions for adolescents and adults who misuse alcohol.	Systematic review	MEDLINE, EMBASE, the Cochrane Library, CINAHL, PsycINFO, and International Pharmaceutical Abstracts	1985-2012	1	Cardiovascular disease / Diabetes	14		Fleming; Mundt	1999; 2005	RCT	USA	Elderly + Risk: Alcohol				1				1								1	Alcohol	General health booklet plus drinking behavior feedback (workbook), review of problem-drinking prevalence, reasons for drinking, adverse effects of alcohol, drinking cues, a "prescribed" drinking agreement, and drinking diary cards. Duration: 24 months.	2	1		1
	Jonas 2012	Behavioral counseling after screening for alcohol misuse in primary care: a systematic review and meta-analysis for the U.S. Preventive Services Task Force	To evaluate the benefits and harms of behavioral counseling interventions for adolescents and adults who misuse alcohol.	Systematic review	MEDLINE, EMBASE, the Cochrane Library, CINAHL, PsycINFO, and International Pharmaceutical Abstracts	1985-2012	1	Cardiovascular disease / Diabetes	14		Freeborn; Senft	2000; 1997	RCT	USA	Adults + Risk: Alcohol				1			1									1	Alcohol	30-s message from primary care physicians (PCP) and 15-min session with health counselor immediately after PCP visit. Duration: 24 months.	1			1
	Jonas 2012	Behavioral counseling after screening for alcohol misuse in primary care: a systematic review and meta-analysis for the U.S. Preventive Services Task Force	To evaluate the benefits and harms of behavioral counseling interventions for adolescents and adults who misuse alcohol.	Systematic review	MEDLINE, EMBASE, the Cochrane Library, CINAHL, PsycINFO, and International Pharmaceutical Abstracts	1985-2012	1	Cardiovascular disease / Diabetes	14		Grossberg	2004	RCT	USA	Adults + Risk: Alcohol				1			1									1	Alcohol	Intervention aiming at young adults. Two visits with primary care physicians (PCP), 1 mo apart, and a follow-up phone call from the clinic nurse 2 wk after each visit; workbook containing feedback about current health behaviors, review of prevalence of problem drinking, list of adverse effects of alcohol, worksheet on drinking cues, drinking agreement or prescription, and drinking diary cards. Du…	2	1		1
	Jonas 2012	Behavioral counseling after screening for alcohol misuse in primary care: a systematic review and meta-analysis for the U.S. Preventive Services Task Force	To evaluate the benefits and harms of behavioral counseling interventions for adolescents and adults who misuse alcohol.	Systematic review	MEDLINE, EMBASE, the Cochrane Library, CINAHL, PsycINFO, and International Pharmaceutical Abstracts	1985-2012	1	Cardiovascular disease / Diabetes	14		Lin; Moore	2010; 2011	RCT	USA	Elderly + Risk: Alcohol				1				1								1	Alcohol	Personalized risk report and diary for tracking alcohol use; Primary care physicians (PCP) gave oral and written advice in prescription style via an alcohol education booklet, followed by additional feedback and counseling with motivational interviewing from a health educator at weeks 2, 4, and 8. Duration: 12 months.	1			1
	Jonas 2012	Behavioral counseling after screening for alcohol misuse in primary care: a systematic review and meta-analysis for the U.S. Preventive Services Task Force	To evaluate the benefits and harms of behavioral counseling interventions for adolescents and adults who misuse alcohol.	Systematic review	MEDLINE, EMBASE, the Cochrane Library, CINAHL, PsycINFO, and International Pharmaceutical Abstracts	1985-2012	1	Cardiovascular disease / Diabetes	14		Lock	2006	RCT	UK	Adults + Risk: Alcohol				1			1									1	Alcohol	Brief advice (drink-less protocol) on standard drink units, recommended consumption levels, benefits of cutting down, tips on reducing consumption, advice on goal-setting, action plan, and self-help booklet/diary. Duration: 12 months.	1			1
	Jonas 2012	Behavioral counseling after screening for alcohol misuse in primary care: a systematic review and meta-analysis for the U.S. Preventive Services Task Force	To evaluate the benefits and harms of behavioral counseling interventions for adolescents and adults who misuse alcohol.	Systematic review	MEDLINE, EMBASE, the Cochrane Library, CINAHL, PsycINFO, and International Pharmaceutical Abstracts	1985-2012	1	Cardiovascular disease / Diabetes	14		Rubio	2010	RCT	Spain	Adults + Risk: Alcohol				1			1									1	Alcohol	Brief advice given by using an intervention workbook containing a review of alcohol-related health effects, a pie chart displaying frequency of types of at-risk drinkers, list of methods for cutting down, a treatment contract, and cognitive behavioral exercises; phone reinforcement by a nurse; and a general health booklet. Duration: 12 months.	1			1
	Jonas 2012	Behavioral counseling after screening for alcohol misuse in primary care: a systematic review and meta-analysis for the U.S. Preventive Services Task Force	To evaluate the benefits and harms of behavioral counseling interventions for adolescents and adults who misuse alcohol.	Systematic review	MEDLINE, EMBASE, the Cochrane Library, CINAHL, PsycINFO, and International Pharmaceutical Abstracts	1985-2012	1	Cardiovascular disease / Diabetes	14		Saitz	2003	RCT	USA	Adults + Risk: Alcohol				1			1									1	Alcohol	Providing physicians with positive alcohol screening results and specific recommendations for their patients at a visit. Duration: 6 months.	1			1
	Jonas 2012	Behavioral counseling after screening for alcohol misuse in primary care: a systematic review and meta-analysis for the U.S. Preventive Services Task Force	To evaluate the benefits and harms of behavioral counseling interventions for adolescents and adults who misuse alcohol.	Systematic review	MEDLINE, EMBASE, the Cochrane Library, CINAHL, PsycINFO, and International Pharmaceutical Abstracts	1985-2012	1	Cardiovascular disease / Diabetes	14		Scott	1991	RCT	UK	Women + Adults + Risk: Alcohol				1			1				1					1	Alcohol	Brief advice, feedback about own consumption and norms, and a self-help booklet. Duration: 12 months.	1			1
	Jonas 2012	Behavioral counseling after screening for alcohol misuse in primary care: a systematic review and meta-analysis for the U.S. Preventive Services Task Force	To evaluate the benefits and harms of behavioral counseling interventions for adolescents and adults who misuse alcohol.	Systematic review	MEDLINE, EMBASE, the Cochrane Library, CINAHL, PsycINFO, and International Pharmaceutical Abstracts	1985-2012	1	Cardiovascular disease / Diabetes	14		Wallace	1988	RCT	UK	Adults + Risk: Alcohol				1			1									1	Alcohol	Brief advice, an information booklet ("That’s the Limit"), sex-based recommendations for limiting drinking, a drinking diary, and follow-up sessions. Duration: 12 months.	1			1
	Kaner 2018	Effectiveness of brief alcohol interventions in primary care populations	To assess the effectiveness of screening and brief alcohol intervention to reduce excessive alcohol consumption in hazardous or harmful drinkers in general practice or emergency care settings.	Systematic review	Cochrane Central Register of Controlled Trials (CENTRAL), Cochrane Database of Systematic Reviews (CDSR), Database of Abstracts of Reviews of E&ects (DARE), MEDLINE (Ovid), Embase (Ovid), PsycINFO (Ovid), CINAHL (EBSCO), Science Citation Index Expanded (Web of Science), Conference Proceedings Citation Index - Science (CPCI-S), Social Sciences Citation Index (SSCI), Emerging Sources Citation Index…	2005-2017	1	Cardiovascular disease / Diabetes	34		Aalto	2000	RCT	Finland	Adults + Risk: Alcohol				1			1									1	Alcohol	Group A received brief intervention from GP or nurse at baseline, 2, 6, 12, 18, 24 and 30 months. Intervention was 10 to 20 minutes based on FRAMES according to the needs of individual participants. Group B received the same intervention less frequently: at baseline, 12 and 24 months. Group C received advice to reduce drinking and contact their GP in the event of health problems.	1			1
	Kaner 2018	Effectiveness of brief alcohol interventions in primary care populations	To assess the effectiveness of screening and brief alcohol intervention to reduce excessive alcohol consumption in hazardous or harmful drinkers in general practice or emergency care settings.	Systematic review	Cochrane Central Register of Controlled Trials (CENTRAL), Cochrane Database of Systematic Reviews (CDSR), Database of Abstracts of Reviews of E&ects (DARE), MEDLINE (Ovid), Embase (Ovid), PsycINFO (Ovid), CINAHL (EBSCO), Science Citation Index Expanded (Web of Science), Conference Proceedings Citation Index - Science (CPCI-S), Social Sciences Citation Index (SSCI), Emerging Sources Citation Index…	2005-2017	1	Cardiovascular disease / Diabetes	34		Altisent	1997	RCT	Spain	Risk: Alcohol				1												1	Alcohol	Intervention group received five minutes general advice from GP with support material plus a five-visit program over the year.	1			1
	Kaner 2018	Effectiveness of brief alcohol interventions in primary care populations	To assess the effectiveness of screening and brief alcohol intervention to reduce excessive alcohol consumption in hazardous or harmful drinkers in general practice or emergency care settings.	Systematic review	Cochrane Central Register of Controlled Trials (CENTRAL), Cochrane Database of Systematic Reviews (CDSR), Database of Abstracts of Reviews of E&ects (DARE), MEDLINE (Ovid), Embase (Ovid), PsycINFO (Ovid), CINAHL (EBSCO), Science Citation Index Expanded (Web of Science), Conference Proceedings Citation Index - Science (CPCI-S), Social Sciences Citation Index (SSCI), Emerging Sources Citation Index…	2005-2017	1	Cardiovascular disease / Diabetes	34		Beich	2007	RCT	Denmark	Adults + Risk: Alcohol				1			1									1	Alcohol	Both intervention and control group received AUDIT for screening, which also provided many baseline data, and a secondary baseline questionnaire (time not reported). Intervention group received one 10 minute session from the GP based on the ‘drink less’ protocol used by the WHO collaborative study on brief interventions, including feedback on present drinking, advice on reducing drinking with sug…	2	1		1
	Kaner 2018	Effectiveness of brief alcohol interventions in primary care populations	To assess the effectiveness of screening and brief alcohol intervention to reduce excessive alcohol consumption in hazardous or harmful drinkers in general practice or emergency care settings.	Systematic review	Cochrane Central Register of Controlled Trials (CENTRAL), Cochrane Database of Systematic Reviews (CDSR), Database of Abstracts of Reviews of E&ects (DARE), MEDLINE (Ovid), Embase (Ovid), PsycINFO (Ovid), CINAHL (EBSCO), Science Citation Index Expanded (Web of Science), Conference Proceedings Citation Index - Science (CPCI-S), Social Sciences Citation Index (SSCI), Emerging Sources Citation Index…	2005-2017	1	Cardiovascular disease / Diabetes	34		Bischof	2008	RCT	Germany	Adults + Risk: Alcohol				1			1									1	Alcohol	Participants received a health questionnaire incorporating AUDIT and LAST for screening; this served as baseline assessment. Full care group received computerised feedback immediately after assessment; followed by one 30 minute session of brief intervention counselling by telephone by trained psychologists based on motivational interviewing and structured elements of behaviour change counselling …	2	1		1
	Kaner 2018	Effectiveness of brief alcohol interventions in primary care populations	To assess the effectiveness of screening and brief alcohol intervention to reduce excessive alcohol consumption in hazardous or harmful drinkers in general practice or emergency care settings.	Systematic review	Cochrane Central Register of Controlled Trials (CENTRAL), Cochrane Database of Systematic Reviews (CDSR), Database of Abstracts of Reviews of E&ects (DARE), MEDLINE (Ovid), Embase (Ovid), PsycINFO (Ovid), CINAHL (EBSCO), Science Citation Index Expanded (Web of Science), Conference Proceedings Citation Index - Science (CPCI-S), Social Sciences Citation Index (SSCI), Emerging Sources Citation Index…	2005-2017	1	Cardiovascular disease / Diabetes	34		Córdoba	1998	Cluster RCT	Spain	Men + Children >5 / Adolescents + Risk: Alcohol	Men + Adults + Risk: Alcohol			2		1	1					1				1	Alcohol	Both intervention and control group were screened using a lifestyle questionnaire incorporating CAGE questions, this served as baseline assessment. Intervention group received from the GP 15 minutes cognitive-behavioural therapy consisting of a self-informative booklet including day diary for registration of consumption, individualised agreement of consumption targets, and offer of follow-up and …	2	1		1
	Kaner 2018	Effectiveness of brief alcohol interventions in primary care populations	To assess the effectiveness of screening and brief alcohol intervention to reduce excessive alcohol consumption in hazardous or harmful drinkers in general practice or emergency care settings.	Systematic review	Cochrane Central Register of Controlled Trials (CENTRAL), Cochrane Database of Systematic Reviews (CDSR), Database of Abstracts of Reviews of E&ects (DARE), MEDLINE (Ovid), Embase (Ovid), PsycINFO (Ovid), CINAHL (EBSCO), Science Citation Index Expanded (Web of Science), Conference Proceedings Citation Index - Science (CPCI-S), Social Sciences Citation Index (SSCI), Emerging Sources Citation Index…	2005-2017	1	Cardiovascular disease / Diabetes	34		Curry	2003	RCT	USA	Risk: Alcohol				1												1	Alcohol	Intervention group received: a) a brief motivational message of 1 to 5 minutes from the primary care physician during the planned routine visit; b) self-help manual; c) written personalised feedback; d) up to three telephone counselling calls over 10 weeks by a psychology graduate.	1			1
	Kaner 2018	Effectiveness of brief alcohol interventions in primary care populations	To assess the effectiveness of screening and brief alcohol intervention to reduce excessive alcohol consumption in hazardous or harmful drinkers in general practice or emergency care settings.	Systematic review	Cochrane Central Register of Controlled Trials (CENTRAL), Cochrane Database of Systematic Reviews (CDSR), Database of Abstracts of Reviews of E&ects (DARE), MEDLINE (Ovid), Embase (Ovid), PsycINFO (Ovid), CINAHL (EBSCO), Science Citation Index Expanded (Web of Science), Conference Proceedings Citation Index - Science (CPCI-S), Social Sciences Citation Index (SSCI), Emerging Sources Citation Index…	2005-2017	1	Cardiovascular disease / Diabetes	34		D'Amico	2008	RCT	USA	Children>5 / Adolescents + Risk: Alcohol	Children>5 / Adolescents + Risk: Drugs			2		1										1	Alcohol + Drugs	Participants were screened with CRAFFT plus six filler questions on health, and both groups completed a baseline survey (duration not reported). MI group received a 15 to 20 minute motivational interviewing intervention plus a 5 to 10 minute booster telephone call one month after intervention from case managers who worked in the mental health division of the clinic. The motivational interviewing …	2	1		1
	Kaner 2018	Effectiveness of brief alcohol interventions in primary care populations	To assess the effectiveness of screening and brief alcohol intervention to reduce excessive alcohol consumption in hazardous or harmful drinkers in general practice or emergency care settings.	Systematic review	Cochrane Central Register of Controlled Trials (CENTRAL), Cochrane Database of Systematic Reviews (CDSR), Database of Abstracts of Reviews of E&ects (DARE), MEDLINE (Ovid), Embase (Ovid), PsycINFO (Ovid), CINAHL (EBSCO), Science Citation Index Expanded (Web of Science), Conference Proceedings Citation Index - Science (CPCI-S), Social Sciences Citation Index (SSCI), Emerging Sources Citation Index…	2005-2017	1	Cardiovascular disease / Diabetes	34		Díez	2002	RCT	Spain	Men + Adults + Risk: Alcohol				1			1					1				1	Alcohol	Intervention group received the evaluation survey (10 minutes) plus a self-help manual containing methods to evaluate their drinking and its effects on their lifestyle, and guidelines for consumption, with an extra 10 minutes of advice and explanation of the manual.	2	1		1
	Kaner 2018	Effectiveness of brief alcohol interventions in primary care populations	To assess the effectiveness of screening and brief alcohol intervention to reduce excessive alcohol consumption in hazardous or harmful drinkers in general practice or emergency care settings.	Systematic review	Cochrane Central Register of Controlled Trials (CENTRAL), Cochrane Database of Systematic Reviews (CDSR), Database of Abstracts of Reviews of E&ects (DARE), MEDLINE (Ovid), Embase (Ovid), PsycINFO (Ovid), CINAHL (EBSCO), Science Citation Index Expanded (Web of Science), Conference Proceedings Citation Index - Science (CPCI-S), Social Sciences Citation Index (SSCI), Emerging Sources Citation Index…	2005-2017	1	Cardiovascular disease / Diabetes	34		Ettner	2014	Cluster RCT	USA	Elderly + Risk: Alcohol				1				1								1	Alcohol	Intervention group received a mailed personalised patient report, an educational booklet on alcohol and aging, a drinking diary to track alcohol consumption, and, depending on the individual patient's reported alcohol-associated risks (as identified on the CARET screening tool), up to 13 'tip sheets' (e.g. on drinking sensibly, sleep, preventing falls and fractures, gout, etc.). Their physician r…	2	1		1
	Kaner 2018	Effectiveness of brief alcohol interventions in primary care populations	To assess the effectiveness of screening and brief alcohol intervention to reduce excessive alcohol consumption in hazardous or harmful drinkers in general practice or emergency care settings.	Systematic review	Cochrane Central Register of Controlled Trials (CENTRAL), Cochrane Database of Systematic Reviews (CDSR), Database of Abstracts of Reviews of E&ects (DARE), MEDLINE (Ovid), Embase (Ovid), PsycINFO (Ovid), CINAHL (EBSCO), Science Citation Index Expanded (Web of Science), Conference Proceedings Citation Index - Science (CPCI-S), Social Sciences Citation Index (SSCI), Emerging Sources Citation Index…	2005-2017	1	Cardiovascular disease / Diabetes	34		Fernández	1997	RCT	Spain	Men + Adults + Risk: Alcohol				1			1					1				1	Alcohol	Intervention group received 10 minutes counselling backed up by didactic material.	1			1
	Kaner 2018	Effectiveness of brief alcohol interventions in primary care populations	To assess the effectiveness of screening and brief alcohol intervention to reduce excessive alcohol consumption in hazardous or harmful drinkers in general practice or emergency care settings.	Systematic review	Cochrane Central Register of Controlled Trials (CENTRAL), Cochrane Database of Systematic Reviews (CDSR), Database of Abstracts of Reviews of E&ects (DARE), MEDLINE (Ovid), Embase (Ovid), PsycINFO (Ovid), CINAHL (EBSCO), Science Citation Index Expanded (Web of Science), Conference Proceedings Citation Index - Science (CPCI-S), Social Sciences Citation Index (SSCI), Emerging Sources Citation Index…	2005-2017	1	Cardiovascular disease / Diabetes	34		Fleming	1997	RCT	USA	Adults + Risk: Alcohol				1			1									1	Alcohol	Intervention group received booklet on general health issues, and scheduled to see their personal physician for two 15 minute advice sessions (one brief intervention and one reinforcement session) one month apart, and a workbook containing feedback regarding current health behaviours, review of prevalence of problem drinking, adverse effects of alcohol, worksheet on drinking cues, drinking agreem…	2	1		1
	Kaner 2018	Effectiveness of brief alcohol interventions in primary care populations	To assess the effectiveness of screening and brief alcohol intervention to reduce excessive alcohol consumption in hazardous or harmful drinkers in general practice or emergency care settings.	Systematic review	Cochrane Central Register of Controlled Trials (CENTRAL), Cochrane Database of Systematic Reviews (CDSR), Database of Abstracts of Reviews of E&ects (DARE), MEDLINE (Ovid), Embase (Ovid), PsycINFO (Ovid), CINAHL (EBSCO), Science Citation Index Expanded (Web of Science), Conference Proceedings Citation Index - Science (CPCI-S), Social Sciences Citation Index (SSCI), Emerging Sources Citation Index…	2005-2017	1	Cardiovascular disease / Diabetes	34		Fleming	1999	RCT	USA	Elderly + Risk: Alcohol				1				1								1	Alcohol	Intervention group received general health booklet, scheduled to see their personal physicians for two 10 to 15 minute sessions one month apart (1 brief intervention, 1 reinforcement session) received follow-up phone call from nurse two weeks after each session and a workbook containing feedback on patients health behaviours, review of problem drinking prevalence, reasons for drinking, adverse co…	2	1		1
[truncated: 1,888 more rows]
[truncated: 33 more columns]
